# Supplementary material for: Genome-Wide Analysis Elucidates the Roles of AhLBD Genes in Different Abiotic Stresses and Growth and Development Stages in the Peanut (Arachis hypogea L.)
Source: Int J Mol Sci. 2024 Sep 30;25(19):10561. doi: 10.3390/ijms251910561 (PMC11476539; doi:10.3390/ijms251910561)
Supplement: Supplementary file 1 [file ijms-25-10561-s001.zip]

Archive with 1 entries (1 files):
- ijms-3129198-supplementary.xlsx
