# Supplementary material for: Genome-Wide Analysis Elucidates the Roles of AhLBD Genes in Different Abiotic Stresses and Growth and Development Stages in the Peanut (Arachis hypogea L.)
Source: Int J Mol Sci. 2024 Sep 30;25(19):10561. doi: 10.3390/ijms251910561 (PMC11476539; doi:10.3390/ijms251910561)
Supplement: Supplementary file 1 [file ijms-25-10561-s001.zip › ijms-3129198-supplementary.xlsx]

## Sheet: Table S1
Identification of LBD genes and analysis of physicochemical properties of proteins in peanut
Gene	Accession	Chromosome Location		Size (aa)	Mw	pI	GRAVY	Predicted
Name	Number				(kD)			Location
AhLBD1	Ah01g001200.1	168598	174084	918	102.02	6.02	-0.58	nucl
AhLBD2	Ah01g001300.1	176963	177916	317	34.2	5.87	-0.42	nucl
AhLBD3	Ah01g002400.1	299056	299742	228	26.4	5.23	-0.55	nucl
AhLBD4	Ah01g058400.1	6919388	6920644	181	20.14	5.35	-0.3	nucl
AhLBD5	Ah01g445100.1	112196991	112198058	300	33.85	5.72	-0.63	nucl
AhLBD6	Ah02g099500.1	13238392	13240241	219	24.49	6.28	-0.34	nucl
AhLBD7	Ah02g099900.1	13292338	13293694	256	28.37	5.56	-0.56	nucl
AhLBD8	Ah02g338100.1	96165153	96169776	222	24.15	7.11	-0.3	nucl
AhLBD9	Ah02g338400.1	96204639	96210844	260	27.02	7.12	-0.19	nucl
AhLBD10	Ah03g024900.1	2128675	2130685	209	23.22	4.94	-0.46	nucl
AhLBD11	Ah03g480800.1	129820947	129822922	220	25.11	5.53	-0.33	nucl
AhLBD12	Ah04g079300.1	8310569	8314608	173	18.83	8.63	-0.39	nucl
AhLBD13	Ah04g172000.1	33989294	33992806	164	17.94	7.65	-0.37	nucl
AhLBD14	Ah04g258700.1	96439438	96451896	259	26.95	9.25	-0.05	nucl
AhLBD15	Ah04g317800.1	111833604	111977642	255	26.58	8.8	-0.08	nucl
AhLBD16	Ah05g079200.1	8916308	8919316	307	33.26	6.75	-0.49	nucl
AhLBD17	Ah05g306500.1	92448205	92451007	174	19.02	6.88	-0.68	nucl
AhLBD18	Ah06g149200.1	17574755	17576200	214	23.5	7.6	-0.45	nucl
AhLBD19	Ah06g149300.1	17612779	17613638	211	23.29	6.34	-0.26	nucl
AhLBD20	Ah06g282700.1	91111685	91114445	259	28.51	7.3	-0.49	nucl
AhLBD21	Ah06g345400.1	104801928	104804041	194	21.61	8.82	-0.57	nucl
AhLBD22	Ah07g082700.1	8192185	8194144	229	25.19	6.22	-0.58	nucl
AhLBD23	Ah07g087200.1	8649113	8650527	171	19.1	5.94	-0.23	nucl
AhLBD24	Ah07g088700.1	8789342	8791237	193	21.28	6.51	-0.15	nucl
AhLBD25	Ah07g110600.1	12046186	12048741	221	24.34	4.88	-0.33	nucl
AhLBD26	Ah07g149800.1	18210260	18212733	268	28.97	8.14	-0.46	nucl
AhLBD27	Ah07g283200.1	68524864	68530666	179	19.81	8.57	-0.5	nucl
AhLBD28	Ah08g086500.1	12254197	12255956	238	25.74	8.55	-0.13	nucl
AhLBD29	Ah08g141800.1	25087292	25088099	196	22.47	7.03	-0.73	nucl
AhLBD30	Ah08g172700.1	28272249	28273770	214	23.48	5.53	-0.35	nucl
AhLBD31	Ah09g063200.1	6457530	6459757	308	34.32	5.35	-0.52	nucl
AhLBD32	Ah09g445200.1	118369446	118371713	224	24.69	6.69	-0.31	nucl
AhLBD33	Ah10g136700.1	19247522	19248091	189	20.92	6.58	-0.18	nucl
AhLBD34	Ah10g139400.1	20212601	20213713	179	19.97	6.28	-0.3	nucl
AhLBD35	Ah10g241400.1	84526822	84528835	225	24.89	9.34	-0.49	nucl
AhLBD36	Ah10g387400.1	114120488	114123371	255	27.24	7.17	-0.39	nucl
AhLBD37	Ah11g039500.1	3892115	3892962	181	20.14	5.35	-0.3	nucl
AhLBD38	Ah11g118100.1	17290756	17300722	911	100.93	6.28	-0.28	nucl
AhLBD39	Ah11g310100.1	118572029	118573052	301	33.99	5.65	-0.64	nucl
AhLBD40	Ah11g392000.1	137479127	137481065	233	25.71	7.06	-0.38	nucl
AhLBD41	Ah12g123700.1	16660785	16663504	224	24.76	6.57	-0.33	nucl
AhLBD42	Ah12g124300.1	16759024	16760998	257	28.51	5.52	-0.59	nucl
AhLBD43	Ah12g392600.1	111925437	111930472	219	23.93	6.74	-0.32	nucl
AhLBD44	Ah12g392700.1	111964188	111970257	260	26.98	7.64	-0.22	nucl
AhLBD45	Ah13g044000.1	3831319	3833327	206	22.87	5.38	-0.42	nucl
AhLBD46	Ah13g511100.1	132235373	132236908	220	25.05	5.56	-0.35	nucl
AhLBD47	Ah14g091900.1	9836882	9841318	173	18.86	8.63	-0.4	nucl
AhLBD48	Ah14g141400.1	17961600	17963027	309	33.68	8.72	-0.36	nucl
AhLBD49	Ah14g190000.1	32224485	32227800	162	17.73	7.67	-0.36	nucl
AhLBD50	Ah14g371600.1	122288993	122307049	257	26.7	9.28	-0.05	nucl
AhLBD51	Ah15g080100.1	9059822	9063386	307	33.3	6.75	-0.49	nucl
AhLBD52	Ah15g485500.1	152590721	152593551	174	19.02	6.81	-0.7	nucl
AhLBD53	Ah16g016300.1	1325456	1326548	208	23.17	6.14	-0.28	nucl
AhLBD54	Ah16g016400.1	1336042	1337554	231	25.35	7.58	-0.54	nucl
AhLBD55	Ah16g356900.1	120700711	120702395	258	28.37	6.97	-0.47	nucl
AhLBD56	Ah16g432800.1	137087651	137089627	166	18.43	6.88	-0.49	nucl
AhLBD57	Ah17g092400.1	8981767	8983586	228	25.04	8.25	-0.55	nucl
AhLBD58	Ah17g097400.1	9435438	9436662	171	19.1	5.94	-0.23	nucl
AhLBD59	Ah17g099500.1	9727444	9728028	194	21.49	6.51	-0.21	nucl
AhLBD60	Ah17g119600.1	13192755	13194988	227	24.9	4.78	-0.37	nucl
AhLBD61	Ah17g161000.1	21567710	21570564	265	28.69	7.11	-0.39	nucl
AhLBD62	Ah17g455900.1	128243726	128247634	367	40.06	8.47	-0.16	nucl
AhLBD63	Ah18g025400.1	1918367	1919144	229	25.87	6.05	-0.6	nucl
AhLBD64	Ah18g051700.1	4083054	4084825	215	23.46	5.53	-0.29	nucl
AhLBD65	Ah18g276500.1	68312308	68318819	179	19.77	8.58	-0.5	nucl
AhLBD66	Ah18g276600.1	68312857	68318710	137	15.05	8.57	-0.28	nucl
AhLBD67	Ah18g346600.1	114165430	114166254	274	30.2	8.25	-0.34	nucl
AhLBD68	Ah19g082900.1	8613482	8615839	308	34.19	5.35	-0.52	nucl
AhLBD69	Ah19g465300.1	148244093	148245956	225	24.77	6.69	-0.34	nucl
AhLBD70	Ah20g194000.1	29281730	29282713	178	19.87	6.28	-0.31	nucl
AhLBD71	Ah20g197700.1	30409062	30410711	187	20.66	6.98	-0.2	nucl
AhLBD72	Ah20g319300.1	106193529	106195592	229	25.31	9.34	-0.52	nucl
AhLBD73	Ah20g484500.1	140900743	140903304	257	27.48	7.17	-0.4	nucl

## Sheet: Table S2
			Table S2 Annotation information of 15 auxin response factors in the peanut LBD family protein interaction network
Query_def	Query_len	Subject_id	Subject_def	Subject_accession	Subject_Len	WeightCoverage	Subject_Min_evalue	Subject_Mean_evalue	Subject_Max_evalue	Query_Start	Query_End	Subject_Start	Subject_End	Min_Identity	Max_Identity	Min_BitScore	Max_BitScore	Query_NonOverlapped_Hsp_Num	Subject_NonOverlapped_Hsp_Num	Query_Confident_AlignLen	Subject_Confident_AlignLen
Ah03g299400.1	1138	gnl|BL_ORD_ID|44037	sp|Q8RYC8|ARFS_ARATH Auxin response factor 19 OS=Arabidopsis thaliana OX=3702 GN=ARF19 PE=1 SV=2	44037	1086	0.453959	0	0	0	1	498	1	493	0.905622	0.905622	838.951	838.951	1	1	498	493
Ah03g299400.1	1138	gnl|BL_ORD_ID|25861	sp|P93022|ARFG_ARATH Auxin response factor 7 OS=Arabidopsis thaliana OX=3702 GN=ARF7 PE=1 SV=2	25861	1164	0.432337	0	0	0	1	492	1	498	0.88755	0.88755	805.823	805.823	1	1	492	498
Ah03g299400.1	1138	gnl|BL_ORD_ID|112680	sp|A3B9A0|ARFP_ORYSJ Auxin response factor 16 OS=Oryza sativa subsp. japonica OX=39947 GN=ARF16 PE=2 SV=1	112680	1055	0.737441	0	4.85e-97	9.71e-97	5	1125	6	1055	0.707792	0.867368	335.495	756.518	2	2	779	778
Ah03g299400.1	1138	gnl|BL_ORD_ID|112590	sp|A2YAA5|ARFP_ORYSI Auxin response factor 16 OS=Oryza sativa subsp. indica OX=39946 GN=ARF16 PE=2 SV=1	112590	1055	0.737441	0	6.1e-97	1.22e-96	5	1125	6	1055	0.707792	0.865263	335.109	754.592	2	2	779	778
Ah03g299400.1	1138	gnl|BL_ORD_ID|265190	sp|Q6Z2W3|ARFE_ORYSJ Auxin response factor 5 OS=Oryza sativa subsp. japonica OX=39947 GN=ARF5 PE=2 SV=2	265190	1142	0.804729	0	3.35e-64	6.7e-64	14	1130	33	1129	0.529262	0.7487	240.736	672.159	2	2	898	919
Ah03g299400.1	1138	gnl|BL_ORD_ID|80845	sp|Q0D9R7|ARFS_ORYSJ Auxin response factor 19 OS=Oryza sativa subsp. japonica OX=39947 GN=ARF19 PE=2 SV=2	80845	1161	0.36819	0	0	0	14	432	38	462	0.873536	0.873536	647.121	647.121	1	1	419	425
Ah03g299400.1	1138	gnl|BL_ORD_ID|90376	sp|Q6YZW0|ARFU_ORYSJ Auxin response factor 21 OS=Oryza sativa subsp. japonica OX=39947 GN=ARF21 PE=2 SV=2	90376	1116	0.424731	0	0	0	20	488	22	495	0.8	0.8	632.869	632.869	1	1	469	474
Ah03g299400.1	1138	gnl|BL_ORD_ID|58122	sp|Q9ZTX8|ARFF_ARATH Auxin response factor 6 OS=Arabidopsis thaliana OX=3702 GN=ARF6 PE=1 SV=2	58122	935	0.549733	1.93e-180	2.98e-30	5.96e-30	1	1102	1	888	0.771739	0.790698	132.494	556.214	2	2	512	514
Ah03g299400.1	1138	gnl|BL_ORD_ID|262249	sp|Q6H6V4|ARFF_ORYSJ Auxin response factor 6 OS=Oryza sativa subsp. japonica OX=39947 GN=ARF6 PE=1 SV=1	262249	908	0.744493	4.01e-179	8.74e-33	1.75e-32	16	1102	23	869	0.510204	0.801956	140.584	551.977	2	2	670	676
Ah03g299400.1	1138	gnl|BL_ORD_ID|112491	sp|A2X1A1|ARFF_ORYSI Auxin response factor 6 OS=Oryza sativa subsp. indica OX=39946 GN=ARF6 PE=3 SV=1	112491	908	0.744493	4.01e-179	8.74e-33	1.75e-32	16	1102	23	869	0.510204	0.801956	140.584	551.977	2	2	670	676
Ah03g299400.1	1138	gnl|BL_ORD_ID|256842	sp|Q653U3|ARFQ_ORYSJ Auxin response factor 17 OS=Oryza sativa subsp. japonica OX=39947 GN=ARF17 PE=2 SV=1	256842	917	0.636859	3.85e-177	2.26e-29	4.52e-29	16	1098	23	874	0.573604	0.794621	129.413	546.969	2	2	595	584
Ah03g299400.1	1138	gnl|BL_ORD_ID|112597	sp|A2YG67|ARFQ_ORYSI Auxin response factor 17 OS=Oryza sativa subsp. indica OX=39946 GN=ARF17 PE=3 SV=1	112597	917	0.636859	5.19e-177	2.36e-29	4.72e-29	16	1098	23	874	0.573604	0.794621	129.413	546.584	2	2	595	584
Ah03g299400.1	1138	gnl|BL_ORD_ID|228379	sp|Q2QM84|ARFY_ORYSJ Auxin response factor 25 OS=Oryza sativa subsp. japonica OX=39947 GN=ARF25 PE=2 SV=1	228379	899	0.644049	7.19e-174	6.55e-31	1.31e-30	14	1103	19	859	0.6	0.786058	134.42	538.11	2	2	580	579
Ah03g299400.1	1138	gnl|BL_ORD_ID|80969	sp|Q0J951|ARFL_ORYSJ Auxin response factor 12 OS=Oryza sativa subsp. japonica OX=39947 GN=ARF12 PE=2 SV=1	80969	818	0.601467	5.08e-173	1.63e-29	3.26e-29	17	1103	25	812	0.666667	0.823377	129.798	533.102	2	2	501	492
Ah03g299400.1	1138	gnl|BL_ORD_ID|50077	sp|Q9FGV1|ARFH_ARATH Auxin response factor 8 OS=Arabidopsis thaliana OX=3702 GN=ARF8 PE=1 SV=2	50077	811	0.651048	2.21e-169	8.81e-29	1.76e-28	1	1106	1	798	0.706897	0.765808	127.102	523.472	2	2	536	528
Ah03g299400.1	1138	gnl|BL_ORD_ID|25862	sp|P93024|ARFE_ARATH Auxin response factor 5 OS=Arabidopsis thaliana OX=3702 GN=ARF5 PE=1 SV=3	25862	902	0.681818	5.96e-166	4.47e-36	8.93e-36	16	1102	47	885	0.563319	0.76247	150.984	517.309	2	2	631	615
Ah03g299400.1	1138	gnl|BL_ORD_ID|207557	sp|Q01K26|ARFK_ORYSI Auxin response factor 11 OS=Oryza sativa subsp. indica OX=39946 GN=ARF11 PE=3 SV=2	207557	955	0.457592	3.64e-165	1.52e-34	3.04e-34	14	1102	30	944	0.827988	0.851064	146.362	516.924	2	2	436	437
Ah03g299400.1	1138	gnl|BL_ORD_ID|94426	sp|Q8S983|ARFK_ORYSJ Auxin response factor 11 OS=Oryza sativa subsp. japonica OX=39947 GN=ARF11 PE=2 SV=1	94426	955	0.457592	3.64e-165	1.52e-34	3.04e-34	14	1102	30	944	0.827988	0.851064	146.362	516.924	2	2	436	437
Ah03g299400.1	1138	gnl|BL_ORD_ID|224110	sp|Q258Y5|ARFL_ORYSI Auxin response factor 12 OS=Oryza sativa subsp. indica OX=39946 GN=ARF12 PE=3 SV=1	224110	816	0.773284	5.07e-165	1.62e-29	3.24e-29	17	1103	25	810	0.666667	0.677193	129.798	511.916	2	2	683	631
Ah03g299400.1	1138	gnl|BL_ORD_ID|31559	sp|Q2LAJ3|ARF2A_SOLLC Auxin response factor 2A OS=Solanum lycopersicum OX=4081 GN=ARF2A PE=1 SV=1	31559	846	0.562648	6.49e-124	1.39e-15	2.78e-15	4	1098	14	808	0.666667	0.675258	84.7297	404.445	2	2	466	476
Ah03g299400.1	1138	gnl|BL_ORD_ID|46451	sp|Q94JM3|ARFB_ARATH Auxin response factor 2 OS=Arabidopsis thaliana OX=3702 GN=ARF2 PE=1 SV=2	46451	859	0.520373	1.5e-122	9.28e-18	1.86e-17	23	1098	61	821	0.694737	0.696133	91.6633	401.364	2	2	447	447
Ah03g299400.1	1138	gnl|BL_ORD_ID|65424	sp|K4DF01|ARF2B_SOLLC Auxin response factor 2B OS=Solanum lycopersicum OX=4081 GN=ARF2B PE=2 SV=1	65424	828	0.547101	7.39e-122	2.5e-13	5e-13	17	1099	19	791	0.637363	0.69863	77.411	398.282	2	2	454	453
Ah03g299400.1	1138	gnl|BL_ORD_ID|249616	sp|Q5JK20|ARFD_ORYSJ Auxin response factor 4 OS=Oryza sativa subsp. japonica OX=39947 GN=ARF4 PE=2 SV=1	249616	808	0.608911	3.64e-121	1.43e-20	2.87e-20	13	1113	14	806	0.628099	0.676471	100.908	395.971	2	2	478	492
Ah03g299400.1	1138	gnl|BL_ORD_ID|42839	sp|Q8L7G0|ARFA_ARATH Auxin response factor 1 OS=Arabidopsis thaliana OX=3702 GN=ARF1 PE=1 SV=2	42839	665	0.714286	8.88e-120	4.64e-17	9.27e-17	23	1099	22	631	0.641026	0.719008	89.3521	387.882	2	2	471	475
Ah03g299400.1	1138	gnl|BL_ORD_ID|228393	sp|Q2QQX6|ARFX_ORYSJ Auxin response factor 24 OS=Oryza sativa subsp. japonica OX=39947 GN=ARF24 PE=2 SV=1	228393	841	0.538644	5.21e-117	4.23e-16	8.45e-16	23	1099	32	802	0.648352	0.667582	86.2705	385.956	2	2	440	453
Ah03g299400.1	1138	gnl|BL_ORD_ID|83218	sp|Q2R3F5|ARFW_ORYSJ Auxin response factor 23 OS=Oryza sativa subsp. japonica OX=39947 GN=ARF23 PE=1 SV=2	83218	853	0.505275	5.28e-116	1.33e-17	2.66e-17	22	1099	40	814	0.681319	0.688761	91.2781	383.259	2	2	426	431
Ah03g299400.1	1138	gnl|BL_ORD_ID|112652	sp|A2ZET6|ARFW_ORYSI Auxin response factor 23 OS=Oryza sativa subsp. indica OX=39946 GN=ARF23 PE=2 SV=1	112652	853	0.505275	1.31e-115	1.3e-17	2.6e-17	22	1099	40	814	0.681319	0.682997	91.2781	382.489	2	2	426	431
Ah03g299400.1	1138	gnl|BL_ORD_ID|213459	sp|Q0JCZ4|ARFI_ORYSJ Auxin response factor 9 OS=Oryza sativa subsp. japonica OX=39947 GN=ARF9 PE=2 SV=1	213459	673	0.692422	3.94e-114	3.67e-17	7.34e-17	23	1099	24	636	0.670103	0.686327	89.7373	372.859	2	2	464	466
Ah03g299400.1	1138	gnl|BL_ORD_ID|265123	sp|Q6YVY0|ARFG_ORYSJ Auxin response factor 7 OS=Oryza sativa subsp. japonica OX=39947 GN=ARF7 PE=2 SV=1	265123	678	0.637168	7.59e-114	5.55e-19	1.11e-18	23	1099	26	637	0.690722	0.710914	95.5153	372.474	2	2	433	432
Ah03g299400.1	1138	gnl|BL_ORD_ID|101564	sp|Q9ZTX9|ARFD_ARATH Auxin response factor 4 OS=Arabidopsis thaliana OX=3702 GN=ARF4 PE=1 SV=1	101564	788	0.564721	3.93e-109	5.72e-19	1.14e-18	20	1101	62	756	0.663265	0.671429	95.5153	363.229	2	2	437	445
Ah03g299400.1	1138	gnl|BL_ORD_ID|5287	sp|O23661|ARFC_ARATH Auxin response factor 3 OS=Arabidopsis thaliana OX=3702 GN=ARF3 PE=1 SV=2	5287	608	0.552632	2.01e-105	2.01e-105	2.01e-105	23	356	54	389	0.665698	0.665698	347.436	347.436	1	1	334	336
Ah03g299400.1	1138	gnl|BL_ORD_ID|101518	sp|Q9ZPY6|ARFK_ARATH Auxin response factor 11 OS=Arabidopsis thaliana OX=3702 GN=ARF11 PE=2 SV=3	101518	622	0.713826	1.26e-103	3.22e-16	6.43e-16	20	1107	39	610	0.617647	0.675214	86.2705	343.199	2	2	446	444
Ah03g299400.1	1138	gnl|BL_ORD_ID|56835	sp|Q9XED8|ARFI_ARATH Auxin response factor 9 OS=Arabidopsis thaliana OX=3702 GN=ARF9 PE=1 SV=1	56835	638	0.702194	7.95e-102	1.44e-17	2.87e-17	23	1099	12	611	0.661064	0.663265	90.8929	338.961	2	2	451	448
Ah03g299400.1	1138	gnl|BL_ORD_ID|48902	sp|Q9C5W9|ARFR_ARATH Auxin response factor 18 OS=Arabidopsis thaliana OX=3702 GN=ARF18 PE=1 SV=1	48902	602	0.747508	1.92e-100	1.07e-16	2.15e-16	6	1099	8	577	0.633609	0.638298	87.8113	333.954	2	2	454	450
Ah03g299400.1	1138	gnl|BL_ORD_ID|285387	sp|Q8S985|ARFO_ORYSJ Auxin response factor 15 OS=Oryza sativa subsp. japonica OX=39947 GN=ARF15 PE=2 SV=1	285387	712	0.467697	1.83e-98	1.83e-98	1.83e-98	23	355	38	370	0.653846	0.653846	332.028	332.028	1	1	333	333
Ah03g299400.1	1138	gnl|BL_ORD_ID|213477	sp|Q0JKI9|ARFB_ORYSJ Auxin response factor 2 OS=Oryza sativa subsp. japonica OX=39947 GN=ARF2 PE=2 SV=1	213477	718	0.469359	3.99e-95	3.99e-95	3.99e-95	23	355	39	375	0.635057	0.635057	322.783	322.783	1	1	333	337
Ah03g299400.1	1138	gnl|BL_ORD_ID|250869	sp|Q5NB85|ARFA_ORYSJ Auxin response factor 1 OS=Oryza sativa subsp. japonica OX=39947 GN=ARF1 PE=2 SV=1	250869	699	0.593705	4.31e-95	7.29e-10	1.46e-09	22	1087	17	668	0.569767	0.654762	65.855	322.398	2	2	419	415
Ah03g299400.1	1138	gnl|BL_ORD_ID|249627	sp|Q5JMM1|ARFC_ORYSJ Auxin response factor 3 OS=Oryza sativa subsp. japonica OX=39947 GN=ARF3 PE=2 SV=1	249627	731	0.46922	4.28e-93	4.28e-93	4.28e-93	20	357	79	421	0.62536	0.62536	317.775	317.775	1	1	338	343
Ah03g299400.1	1138	gnl|BL_ORD_ID|293915	sp|Q9C8N9|ARFU_ARATH Putative auxin response factor 21 OS=Arabidopsis thaliana OX=3702 GN=ARF21 PE=3 SV=2	293915	606	0.69967	3.66e-91	6.4e-14	1.28e-13	14	1096	18	596	0.631884	0.647727	78.9518	308.916	2	2	432	424
Ah03g299400.1	1138	gnl|BL_ORD_ID|298674	sp|Q9LQE8|ARFN_ARATH Putative auxin response factor 14 OS=Arabidopsis thaliana OX=3702 GN=ARF14 PE=3 SV=2	298674	605	0.710744	1.91e-89	5.28e-14	1.06e-13	14	1098	18	597	0.614035	0.649485	79.337	303.908	2	2	438	430
Ah03g299400.1	1138	gnl|BL_ORD_ID|303692	sp|Q9XID4|ARFL_ARATH Auxin response factor 12 OS=Arabidopsis thaliana OX=3702 GN=ARF12 PE=2 SV=2	303692	593	0.698145	3.71e-88	5.03e-13	1.01e-12	14	1089	18	589	0.611111	0.679012	75.8702	300.056	2	2	422	414
Ah03g299400.1	1138	gnl|BL_ORD_ID|212518	sp|Q0DGS1|ARFN_ORYSJ Auxin response factor 14 OS=Oryza sativa subsp. japonica OX=39947 GN=ARF14 PE=2 SV=2	212518	687	0.500728	3.7e-87	3.7e-87	3.7e-87	20	357	20	363	0.621777	0.621777	300.056	300.056	1	1	338	344
Ah03g299400.1	1138	gnl|BL_ORD_ID|293882	sp|Q9C7I9|ARFT_ARATH Auxin response factor 20 OS=Arabidopsis thaliana OX=3702 GN=ARF20 PE=2 SV=3	293882	590	0.723729	1.27e-86	1.92e-13	3.84e-13	14	1096	18	580	0.605714	0.647727	77.411	295.819	2	2	437	427
Ah03g299400.1	1138	gnl|BL_ORD_ID|298673	sp|Q9LQE3|ARFO_ARATH Putative auxin response factor 15 OS=Arabidopsis thaliana OX=3702 GN=ARF15 PE=3 SV=2	298673	593	0.733558	6.34e-86	7.41e-13	1.48e-12	17	1089	21	589	0.606742	0.647727	75.485	293.893	2	2	443	435
Ah03g299400.1	1138	gnl|BL_ORD_ID|295707	sp|Q9FX25|ARFM_ARATH Auxin response factor 13 OS=Arabidopsis thaliana OX=3702 GN=ARF13 PE=2 SV=3	295707	621	0.697262	2.33e-84	3.05e-10	6.1e-10	17	1106	19	603	0.571429	0.598837	67.0106	290.426	2	2	439	433
Ah03g299400.1	1138	gnl|BL_ORD_ID|293914	sp|Q9C8N7|ARFV_ARATH Auxin response factor 22 OS=Arabidopsis thaliana OX=3702 GN=ARF22 PE=2 SV=2	293914	598	0.730769	4.52e-84	7.27e-12	1.45e-11	14	1090	18	588	0.607242	0.629213	72.4034	288.886	2	2	447	437
Ah03g299400.1	1138	gnl|BL_ORD_ID|46189	sp|Q93YR9|ARFP_ARATH Auxin response factor 16 OS=Arabidopsis thaliana OX=3702 GN=ARF16 PE=1 SV=1	46189	670	0.595522	6.13e-81	6.13e-81	6.13e-81	15	377	11	409	0.552826	0.552826	282.337	282.337	1	1	363	399
Ah03g299400.1	1138	gnl|BL_ORD_ID|54542	sp|Q9SKN5|ARFJ_ARATH Auxin response factor 10 OS=Arabidopsis thaliana OX=3702 GN=ARF10 PE=1 SV=1	54542	693	0.613276	2.32e-80	2.32e-80	2.32e-80	16	378	3	427	0.509259	0.509259	281.182	281.182	1	1	363	425
Ah03g299400.1	1138	gnl|BL_ORD_ID|272519	sp|Q7XKK6|ARFJ_ORYSJ Auxin response factor 10 OS=Oryza sativa subsp. japonica OX=39947 GN=ARF10 PE=2 SV=3	272519	699	0.539342	2.57e-80	2.57e-80	2.57e-80	10	357	10	386	0.562982	0.562982	281.182	281.182	1	1	348	377
Ah03g299400.1	1138	gnl|BL_ORD_ID|207548	sp|Q01I35|ARFJ_ORYSI Auxin response factor 10 OS=Oryza sativa subsp. indica OX=39946 GN=ARF10 PE=3 SV=2	207548	699	0.539342	2.57e-80	2.57e-80	2.57e-80	10	357	10	386	0.562982	0.562982	281.182	281.182	1	1	348	377
Ah05g050200.1	64	gnl|BL_ORD_ID|207557	sp|Q01K26|ARFK_ORYSI Auxin response factor 11 OS=Oryza sativa subsp. indica OX=39946 GN=ARF11 PE=3 SV=2	207557	955	0.59375	1.78e-13	1.78e-13	1.78e-13	1	38	32	69	0.815789	0.815789	65.855	65.855	1	1	38	38
Ah05g050200.1	64	gnl|BL_ORD_ID|94426	sp|Q8S983|ARFK_ORYSJ Auxin response factor 11 OS=Oryza sativa subsp. japonica OX=39947 GN=ARF11 PE=2 SV=1	94426	955	0.59375	1.78e-13	1.78e-13	1.78e-13	1	38	32	69	0.815789	0.815789	65.855	65.855	1	1	38	38
Ah05g050200.1	64	gnl|BL_ORD_ID|112590	sp|A2YAA5|ARFP_ORYSI Auxin response factor 16 OS=Oryza sativa subsp. indica OX=39946 GN=ARF16 PE=2 SV=1	112590	1055	0.578125	6.68e-13	6.68e-13	6.68e-13	2	38	18	54	0.837838	0.837838	64.3142	64.3142	1	1	37	37
Ah05g050200.1	64	gnl|BL_ORD_ID|112680	sp|A3B9A0|ARFP_ORYSJ Auxin response factor 16 OS=Oryza sativa subsp. japonica OX=39947 GN=ARF16 PE=2 SV=1	112680	1055	0.578125	8.53e-13	8.53e-13	8.53e-13	2	38	18	54	0.837838	0.837838	63.929	63.929	1	1	37	37
Ah05g050200.1	64	gnl|BL_ORD_ID|44037	sp|Q8RYC8|ARFS_ARATH Auxin response factor 19 OS=Arabidopsis thaliana OX=3702 GN=ARF19 PE=1 SV=2	44037	1086	0.65625	1.32e-12	1.32e-12	1.32e-12	2	43	17	58	0.785714	0.785714	63.5438	63.5438	1	1	42	42
Ah05g050200.1	64	gnl|BL_ORD_ID|25861	sp|P93022|ARFG_ARATH Auxin response factor 7 OS=Arabidopsis thaliana OX=3702 GN=ARF7 PE=1 SV=2	25861	1164	0.65625	1.71e-12	1.71e-12	1.71e-12	2	43	18	59	0.761905	0.761905	63.1586	63.1586	1	1	42	42
Ah05g050200.1	64	gnl|BL_ORD_ID|25862	sp|P93024|ARFE_ARATH Auxin response factor 5 OS=Arabidopsis thaliana OX=3702 GN=ARF5 PE=1 SV=3	25862	902	0.578125	2.62e-12	2.62e-12	2.62e-12	2	38	48	84	0.810811	0.810811	62.7734	62.7734	1	1	37	37
Ah05g050200.1	64	gnl|BL_ORD_ID|265190	sp|Q6Z2W3|ARFE_ORYSJ Auxin response factor 5 OS=Oryza sativa subsp. japonica OX=39947 GN=ARF5 PE=2 SV=2	265190	1142	0.640625	4.45e-12	4.45e-12	4.45e-12	5	45	41	81	0.780488	0.780488	62.003	62.003	1	1	41	41
Ah05g050200.1	64	gnl|BL_ORD_ID|262249	sp|Q6H6V4|ARFF_ORYSJ Auxin response factor 6 OS=Oryza sativa subsp. japonica OX=39947 GN=ARF6 PE=1 SV=1	262249	908	0.578125	5.39e-12	5.39e-12	5.39e-12	2	38	24	60	0.810811	0.810811	62.003	62.003	1	1	37	37
Ah05g050200.1	64	gnl|BL_ORD_ID|112491	sp|A2X1A1|ARFF_ORYSI Auxin response factor 6 OS=Oryza sativa subsp. indica OX=39946 GN=ARF6 PE=3 SV=1	112491	908	0.578125	5.39e-12	5.39e-12	5.39e-12	2	38	24	60	0.810811	0.810811	62.003	62.003	1	1	37	37
Ah05g050200.1	64	gnl|BL_ORD_ID|256842	sp|Q653U3|ARFQ_ORYSJ Auxin response factor 17 OS=Oryza sativa subsp. japonica OX=39947 GN=ARF17 PE=2 SV=1	256842	917	0.578125	5.39e-12	5.39e-12	5.39e-12	2	38	24	60	0.810811	0.810811	62.003	62.003	1	1	37	37
Ah05g050200.1	64	gnl|BL_ORD_ID|112597	sp|A2YG67|ARFQ_ORYSI Auxin response factor 17 OS=Oryza sativa subsp. indica OX=39946 GN=ARF17 PE=3 SV=1	112597	917	0.578125	5.66e-12	5.66e-12	5.66e-12	2	38	24	60	0.810811	0.810811	61.6178	61.6178	1	1	37	37
Ah05g050200.1	64	gnl|BL_ORD_ID|58122	sp|Q9ZTX8|ARFF_ARATH Auxin response factor 6 OS=Arabidopsis thaliana OX=3702 GN=ARF6 PE=1 SV=2	58122	935	0.578125	5.72e-12	5.72e-12	5.72e-12	2	38	19	55	0.810811	0.810811	61.6178	61.6178	1	1	37	37
Ah05g050200.1	64	gnl|BL_ORD_ID|224110	sp|Q258Y5|ARFL_ORYSI Auxin response factor 12 OS=Oryza sativa subsp. indica OX=39946 GN=ARF12 PE=3 SV=1	224110	816	0.578125	7.72e-12	7.72e-12	7.72e-12	2	38	25	61	0.783784	0.783784	61.2326	61.2326	1	1	37	37
Ah05g050200.1	64	gnl|BL_ORD_ID|80969	sp|Q0J951|ARFL_ORYSJ Auxin response factor 12 OS=Oryza sativa subsp. japonica OX=39947 GN=ARF12 PE=2 SV=1	80969	818	0.578125	7.72e-12	7.72e-12	7.72e-12	2	38	25	61	0.783784	0.783784	61.2326	61.2326	1	1	37	37
Ah05g050200.1	64	gnl|BL_ORD_ID|228379	sp|Q2QM84|ARFY_ORYSJ Auxin response factor 25 OS=Oryza sativa subsp. japonica OX=39947 GN=ARF25 PE=2 SV=1	228379	899	0.578125	1.17e-11	1.17e-11	1.17e-11	2	38	22	58	0.810811	0.810811	60.8474	60.8474	1	1	37	37
Ah05g050200.1	64	gnl|BL_ORD_ID|80845	sp|Q0D9R7|ARFS_ORYSJ Auxin response factor 19 OS=Oryza sativa subsp. japonica OX=39947 GN=ARF19 PE=2 SV=2	80845	1161	0.609375	2.63e-11	2.63e-11	2.63e-11	5	43	47	85	0.769231	0.769231	59.6918	59.6918	1	1	39	39
Ah05g050200.1	64	gnl|BL_ORD_ID|50077	sp|Q9FGV1|ARFH_ARATH Auxin response factor 8 OS=Arabidopsis thaliana OX=3702 GN=ARF8 PE=1 SV=2	50077	811	0.5625	3.51e-11	3.51e-11	3.51e-11	3	38	17	52	0.777778	0.777778	59.6918	59.6918	1	1	36	36
Ah05g050200.1	64	gnl|BL_ORD_ID|249616	sp|Q5JK20|ARFD_ORYSJ Auxin response factor 4 OS=Oryza sativa subsp. japonica OX=39947 GN=ARF4 PE=2 SV=1	249616	808	0.53125	9.38e-10	9.38e-10	9.38e-10	5	38	21	54	0.823529	0.823529	55.4546	55.4546	1	1	34	34
Ah05g050200.1	64	gnl|BL_ORD_ID|90376	sp|Q6YZW0|ARFU_ORYSJ Auxin response factor 21 OS=Oryza sativa subsp. japonica OX=39947 GN=ARF21 PE=2 SV=2	90376	1116	0.53125	3.05e-09	3.05e-09	3.05e-09	5	38	22	55	0.794118	0.794118	53.9138	53.9138	1	1	34	34
Ah05g050200.1	64	gnl|BL_ORD_ID|265123	sp|Q6YVY0|ARFG_ORYSJ Auxin response factor 7 OS=Oryza sativa subsp. japonica OX=39947 GN=ARF7 PE=2 SV=1	265123	678	0.640625	3.9e-09	3.9e-09	3.9e-09	5	45	23	59	0.731707	0.731707	53.5286	53.5286	1	1	41	37
Ah05g050200.1	64	gnl|BL_ORD_ID|5287	sp|O23661|ARFC_ARATH Auxin response factor 3 OS=Arabidopsis thaliana OX=3702 GN=ARF3 PE=1 SV=2	5287	608	0.46875	9.76e-09	9.76e-09	9.76e-09	8	37	54	83	0.8	0.8	52.7582	52.7582	1	1	30	30
Ah05g050200.1	64	gnl|BL_ORD_ID|46451	sp|Q94JM3|ARFB_ARATH Auxin response factor 2 OS=Arabidopsis thaliana OX=3702 GN=ARF2 PE=1 SV=2	46451	859	0.53125	1.08e-08	1.08e-08	1.08e-08	5	38	58	91	0.794118	0.794118	52.373	52.373	1	1	34	34
Ah05g050200.1	64	gnl|BL_ORD_ID|256839	sp|Q653H7|ARFR_ORYSJ Auxin response factor 18 OS=Oryza sativa subsp. japonica OX=39947 GN=ARF18 PE=2 SV=1	256839	700	0.53125	1.34e-08	1.34e-08	1.34e-08	3	36	18	51	0.735294	0.735294	52.373	52.373	1	1	34	34
Ah05g050200.1	64	gnl|BL_ORD_ID|213459	sp|Q0JCZ4|ARFI_ORYSJ Auxin response factor 9 OS=Oryza sativa subsp. japonica OX=39947 GN=ARF9 PE=2 SV=1	213459	673	0.640625	3.02e-08	3.02e-08	3.02e-08	5	45	21	57	0.707317	0.707317	51.2174	51.2174	1	1	41	37
Ah05g050200.1	64	gnl|BL_ORD_ID|31559	sp|Q2LAJ3|ARF2A_SOLLC Auxin response factor 2A OS=Solanum lycopersicum OX=4081 GN=ARF2A PE=1 SV=1	31559	846	0.53125	3.22e-08	3.22e-08	3.22e-08	5	38	40	73	0.794118	0.794118	51.2174	51.2174	1	1	34	34
Ah05g050200.1	64	gnl|BL_ORD_ID|42839	sp|Q8L7G0|ARFA_ARATH Auxin response factor 1 OS=Arabidopsis thaliana OX=3702 GN=ARF1 PE=1 SV=2	42839	665	0.640625	3.6e-08	3.6e-08	3.6e-08	5	45	19	55	0.707317	0.707317	50.8322	50.8322	1	1	41	37
Ah05g050200.1	64	gnl|BL_ORD_ID|65424	sp|K4DF01|ARF2B_SOLLC Auxin response factor 2B OS=Solanum lycopersicum OX=4081 GN=ARF2B PE=2 SV=1	65424	828	0.5625	3.95e-08	3.95e-08	3.95e-08	3	38	20	55	0.75	0.75	50.8322	50.8322	1	1	36	36
Ah05g050200.1	64	gnl|BL_ORD_ID|228393	sp|Q2QQX6|ARFX_ORYSJ Auxin response factor 24 OS=Oryza sativa subsp. japonica OX=39947 GN=ARF24 PE=2 SV=1	228393	841	0.484375	7.47e-08	7.47e-08	7.47e-08	8	38	32	62	0.806452	0.806452	50.0618	50.0618	1	1	31	31
Ah05g050200.1	64	gnl|BL_ORD_ID|83218	sp|Q2R3F5|ARFW_ORYSJ Auxin response factor 23 OS=Oryza sativa subsp. japonica OX=39947 GN=ARF23 PE=1 SV=2	83218	853	0.53125	8.32e-08	8.32e-08	8.32e-08	5	38	38	71	0.794118	0.794118	50.0618	50.0618	1	1	34	34
Ah05g050200.1	64	gnl|BL_ORD_ID|112652	sp|A2ZET6|ARFW_ORYSI Auxin response factor 23 OS=Oryza sativa subsp. indica OX=39946 GN=ARF23 PE=2 SV=1	112652	853	0.53125	8.48e-08	8.48e-08	8.48e-08	5	38	38	71	0.794118	0.794118	50.0618	50.0618	1	1	34	34
Ah05g050200.1	64	gnl|BL_ORD_ID|101564	sp|Q9ZTX9|ARFD_ARATH Auxin response factor 4 OS=Arabidopsis thaliana OX=3702 GN=ARF4 PE=1 SV=1	101564	788	0.484375	1.03e-07	1.03e-07	1.03e-07	7	37	64	94	0.741935	0.741935	49.6766	49.6766	1	1	31	31
Ah05g050200.1	64	gnl|BL_ORD_ID|56835	sp|Q9XED8|ARFI_ARATH Auxin response factor 9 OS=Arabidopsis thaliana OX=3702 GN=ARF9 PE=1 SV=1	56835	638	0.640625	1.28e-07	1.28e-07	1.28e-07	5	45	9	45	0.658537	0.658537	49.2914	49.2914	1	1	41	37
Ah05g050200.1	64	gnl|BL_ORD_ID|46189	sp|Q93YR9|ARFP_ARATH Auxin response factor 16 OS=Arabidopsis thaliana OX=3702 GN=ARF16 PE=1 SV=1	46189	670	0.703125	2.5e-07	2.5e-07	2.5e-07	3	47	14	58	0.666667	0.666667	48.521	48.521	1	1	45	45
Ah05g050200.1	64	gnl|BL_ORD_ID|54542	sp|Q9SKN5|ARFJ_ARATH Auxin response factor 10 OS=Arabidopsis thaliana OX=3702 GN=ARF10 PE=1 SV=1	54542	693	0.53125	3.05e-07	3.05e-07	3.05e-07	3	36	5	38	0.735294	0.735294	48.521	48.521	1	1	34	34
Ah05g050200.1	64	gnl|BL_ORD_ID|272519	sp|Q7XKK6|ARFJ_ORYSJ Auxin response factor 10 OS=Oryza sativa subsp. japonica OX=39947 GN=ARF10 PE=2 SV=3	272519	699	0.765625	3.64e-07	3.64e-07	3.64e-07	4	52	18	63	0.673469	0.673469	48.1358	48.1358	1	1	49	46
Ah05g050200.1	64	gnl|BL_ORD_ID|207548	sp|Q01I35|ARFJ_ORYSI Auxin response factor 10 OS=Oryza sativa subsp. indica OX=39946 GN=ARF10 PE=3 SV=2	207548	699	0.765625	3.64e-07	3.64e-07	3.64e-07	4	52	18	63	0.673469	0.673469	48.1358	48.1358	1	1	49	46
Ah05g050200.1	64	gnl|BL_ORD_ID|48902	sp|Q9C5W9|ARFR_ARATH Auxin response factor 18 OS=Arabidopsis thaliana OX=3702 GN=ARF18 PE=1 SV=1	48902	602	0.546875	4.49e-07	4.49e-07	4.49e-07	5	39	22	56	0.742857	0.742857	47.7506	47.7506	1	1	35	35
Ah05g050200.1	64	gnl|BL_ORD_ID|249627	sp|Q5JMM1|ARFC_ORYSJ Auxin response factor 3 OS=Oryza sativa subsp. japonica OX=39947 GN=ARF3 PE=2 SV=1	249627	731	0.421875	6.06e-07	6.06e-07	6.06e-07	8	34	82	108	0.814815	0.814815	47.3654	47.3654	1	1	27	27
Ah05g050200.1	64	gnl|BL_ORD_ID|101518	sp|Q9ZPY6|ARFK_ARATH Auxin response factor 11 OS=Arabidopsis thaliana OX=3702 GN=ARF11 PE=2 SV=3	101518	622	0.546875	9.11e-07	9.11e-07	9.11e-07	5	39	39	73	0.742857	0.742857	46.9802	46.9802	1	1	35	35
Ah05g050200.1	64	gnl|BL_ORD_ID|285387	sp|Q8S985|ARFO_ORYSJ Auxin response factor 15 OS=Oryza sativa subsp. japonica OX=39947 GN=ARF15 PE=2 SV=1	285387	712	0.484375	1.09e-06	1.09e-06	1.09e-06	8	38	38	68	0.741935	0.741935	46.595	46.595	1	1	31	31
Ah05g050200.1	64	gnl|BL_ORD_ID|213477	sp|Q0JKI9|ARFB_ORYSJ Auxin response factor 2 OS=Oryza sativa subsp. japonica OX=39947 GN=ARF2 PE=2 SV=1	213477	718	0.484375	1.29e-06	1.29e-06	1.29e-06	8	38	39	69	0.709677	0.709677	46.595	46.595	1	1	31	31
Ah05g050200.1	64	gnl|BL_ORD_ID|250869	sp|Q5NB85|ARFA_ORYSJ Auxin response factor 1 OS=Oryza sativa subsp. japonica OX=39947 GN=ARF1 PE=2 SV=1	250869	699	0.796875	1.71e-06	1.71e-06	1.71e-06	5	55	15	65	0.627451	0.627451	46.2098	46.2098	1	1	51	51
Ah05g050200.1	64	gnl|BL_ORD_ID|262716	sp|Q6K223|ARFH_ORYSJ Auxin response factor 8 OS=Oryza sativa subsp. japonica OX=39947 GN=ARF8 PE=2 SV=1	262716	681	0.78125	4.94e-06	4.94e-06	4.94e-06	3	52	16	64	0.62	0.62	45.0542	45.0542	1	1	50	49
Ah05g050200.1	64	gnl|BL_ORD_ID|293479	sp|Q9AV47|ARFV_ORYSJ Auxin response factor 22 OS=Oryza sativa subsp. japonica OX=39947 GN=ARF22 PE=2 SV=1	293479	698	0.53125	6.63e-06	6.63e-06	6.63e-06	3	36	11	44	0.676471	0.676471	44.669	44.669	1	1	34	34
Ah05g315400.1	1117	gnl|BL_ORD_ID|265190	sp|Q6Z2W3|ARFE_ORYSJ Auxin response factor 5 OS=Oryza sativa subsp. japonica OX=39947 GN=ARF5 PE=2 SV=2	265190	1142	0.482543	0	0	0	21	559	40	579	0.796703	0.796703	732.635	732.635	1	1	539	540
Ah05g315400.1	1117	gnl|BL_ORD_ID|80845	sp|Q0D9R7|ARFS_ORYSJ Auxin response factor 19 OS=Oryza sativa subsp. japonica OX=39947 GN=ARF19 PE=2 SV=2	80845	1161	0.482543	0	0	0	21	559	46	587	0.809872	0.809872	716.457	716.457	1	1	539	542
Ah05g315400.1	1117	gnl|BL_ORD_ID|90376	sp|Q6YZW0|ARFU_ORYSJ Auxin response factor 21 OS=Oryza sativa subsp. japonica OX=39947 GN=ARF21 PE=2 SV=2	90376	1116	0.468638	0	0	0	22	538	22	544	0.792381	0.792381	697.967	697.967	1	1	517	523
Ah05g315400.1	1117	gnl|BL_ORD_ID|112680	sp|A3B9A0|ARFP_ORYSJ Auxin response factor 16 OS=Oryza sativa subsp. japonica OX=39947 GN=ARF16 PE=2 SV=1	112680	1055	0.400948	0	0	0	8	431	7	429	0.843091	0.843091	653.284	653.284	1	1	424	423
Ah05g315400.1	1117	gnl|BL_ORD_ID|112590	sp|A2YAA5|ARFP_ORYSI Auxin response factor 16 OS=Oryza sativa subsp. indica OX=39946 GN=ARF16 PE=2 SV=1	112590	1055	0.400948	0	0	0	8	431	7	429	0.840749	0.840749	651.744	651.744	1	1	424	423
Ah05g315400.1	1117	gnl|BL_ORD_ID|25861	sp|P93022|ARFG_ARATH Auxin response factor 7 OS=Arabidopsis thaliana OX=3702 GN=ARF7 PE=1 SV=2	25861	1164	0.72068	0	1.43e-59	2.87e-59	7	1115	4	1148	0.567164	0.803279	226.483	646.351	2	2	805	766
Ah05g315400.1	1117	gnl|BL_ORD_ID|58122	sp|Q9ZTX8|ARFF_ARATH Auxin response factor 6 OS=Arabidopsis thaliana OX=3702 GN=ARF6 PE=1 SV=2	58122	935	0.574332	2.68e-175	5.04e-33	1.01e-32	5	1096	10	888	0.735931	0.815217	141.354	542.347	2	2	543	537
Ah05g315400.1	1117	gnl|BL_ORD_ID|262249	sp|Q6H6V4|ARFF_ORYSJ Auxin response factor 6 OS=Oryza sativa subsp. japonica OX=39947 GN=ARF6 PE=1 SV=1	262249	908	0.60022	3.02e-175	1.22e-33	2.44e-33	17	1096	22	869	0.735931	0.804348	143.28	541.191	2	2	550	545
Ah05g315400.1	1117	gnl|BL_ORD_ID|112491	sp|A2X1A1|ARFF_ORYSI Auxin response factor 6 OS=Oryza sativa subsp. indica OX=39946 GN=ARF6 PE=3 SV=1	112491	908	0.60022	3.02e-175	1.22e-33	2.44e-33	17	1096	22	869	0.735931	0.804348	143.28	541.191	2	2	550	545
Ah05g315400.1	1117	gnl|BL_ORD_ID|112597	sp|A2YG67|ARFQ_ORYSI Auxin response factor 17 OS=Oryza sativa subsp. indica OX=39946 GN=ARF17 PE=3 SV=1	112597	917	0.607415	9.66e-175	1.36e-33	2.72e-33	7	1092	12	874	0.719335	0.829545	142.895	540.036	2	2	563	557
Ah05g315400.1	1117	gnl|BL_ORD_ID|256842	sp|Q653U3|ARFQ_ORYSJ Auxin response factor 17 OS=Oryza sativa subsp. japonica OX=39947 GN=ARF17 PE=2 SV=1	256842	917	0.607415	1.27e-174	1.35e-33	2.7e-33	7	1092	12	874	0.719335	0.829545	142.895	540.036	2	2	563	557
Ah05g315400.1	1117	gnl|BL_ORD_ID|228379	sp|Q2QM84|ARFY_ORYSJ Auxin response factor 25 OS=Oryza sativa subsp. japonica OX=39947 GN=ARF25 PE=2 SV=1	228379	899	0.692992	1.88e-172	2.52e-33	5.03e-33	1	1097	1	859	0.665461	0.817204	142.124	533.487	2	2	630	623
Ah05g315400.1	1117	gnl|BL_ORD_ID|50077	sp|Q9FGV1|ARFH_ARATH Auxin response factor 8 OS=Arabidopsis thaliana OX=3702 GN=ARF8 PE=1 SV=2	50077	811	0.665845	2.69e-169	5.69e-30	1.14e-29	17	1102	14	800	0.728889	0.747475	130.954	522.316	2	2	542	540
Ah05g315400.1	1117	gnl|BL_ORD_ID|224110	sp|Q258Y5|ARFL_ORYSI Auxin response factor 12 OS=Oryza sativa subsp. indica OX=39946 GN=ARF12 PE=3 SV=1	224110	816	0.5625	7.59e-167	1.97e-31	3.94e-31	19	1097	25	810	0.808511	0.811989	135.576	516.153	2	2	459	459
Ah05g315400.1	1117	gnl|BL_ORD_ID|80969	sp|Q0J951|ARFL_ORYSJ Auxin response factor 12 OS=Oryza sativa subsp. japonica OX=39947 GN=ARF12 PE=2 SV=1	80969	818	0.561125	8.06e-167	1.98e-31	3.96e-31	19	1097	25	812	0.808511	0.811989	135.576	516.153	2	2	459	459
Ah05g315400.1	1117	gnl|BL_ORD_ID|25862	sp|P93024|ARFE_ARATH Auxin response factor 5 OS=Arabidopsis thaliana OX=3702 GN=ARF5 PE=1 SV=3	25862	902	0.662971	9.28e-164	1.92e-35	3.85e-35	19	1096	48	885	0.579235	0.716937	149.058	511.146	2	2	589	598
Ah05g315400.1	1117	gnl|BL_ORD_ID|207557	sp|Q01K26|ARFK_ORYSI Auxin response factor 11 OS=Oryza sativa subsp. indica OX=39946 GN=ARF11 PE=3 SV=2	207557	955	0.517277	8.81e-158	1.06e-34	2.12e-34	19	1096	33	944	0.689655	0.780822	146.747	496.893	2	2	505	494
Ah05g315400.1	1117	gnl|BL_ORD_ID|94426	sp|Q8S983|ARFK_ORYSJ Auxin response factor 11 OS=Oryza sativa subsp. japonica OX=39947 GN=ARF11 PE=2 SV=1	94426	955	0.517277	8.81e-158	1.06e-34	2.12e-34	19	1096	33	944	0.689655	0.780822	146.747	496.893	2	2	505	494
Ah05g315400.1	1117	gnl|BL_ORD_ID|46451	sp|Q94JM3|ARFB_ARATH Auxin response factor 2 OS=Arabidopsis thaliana OX=3702 GN=ARF2 PE=1 SV=2	46451	859	0.525029	2.33e-122	1.35e-17	2.7e-17	25	1092	61	821	0.695055	0.711111	91.2781	400.208	2	2	450	451
Ah05g315400.1	1117	gnl|BL_ORD_ID|31559	sp|Q2LAJ3|ARF2A_SOLLC Auxin response factor 2A OS=Solanum lycopersicum OX=4081 GN=ARF2A PE=1 SV=1	31559	846	0.533097	3.99e-122	1.55e-17	3.1e-17	21	1092	39	808	0.695055	0.722222	90.8929	399.053	2	2	453	451
Ah05g315400.1	1117	gnl|BL_ORD_ID|65424	sp|K4DF01|ARF2B_SOLLC Auxin response factor 2B OS=Solanum lycopersicum OX=4081 GN=ARF2B PE=2 SV=1	65424	828	0.549517	2.7e-121	3.17e-16	6.34e-16	17	1093	17	791	0.695652	0.703297	86.6557	396.356	2	2	458	455
Ah05g315400.1	1117	gnl|BL_ORD_ID|42839	sp|Q8L7G0|ARFA_ARATH Auxin response factor 1 OS=Arabidopsis thaliana OX=3702 GN=ARF1 PE=1 SV=2	42839	665	0.682707	1.99e-118	4.13e-18	8.27e-18	25	1093	22	631	0.69697	0.708333	92.4337	383.645	2	2	455	454
Ah05g315400.1	1117	gnl|BL_ORD_ID|249616	sp|Q5JK20|ARFD_ORYSJ Auxin response factor 4 OS=Oryza sativa subsp. japonica OX=39947 GN=ARF4 PE=2 SV=1	249616	808	0.563119	7.45e-118	1.23e-20	2.47e-20	25	1092	24	780	0.688525	0.747368	100.908	386.726	2	2	458	455
Ah05g315400.1	1117	gnl|BL_ORD_ID|228393	sp|Q2QQX6|ARFX_ORYSJ Auxin response factor 24 OS=Oryza sativa subsp. japonica OX=39947 GN=ARF24 PE=2 SV=1	228393	841	0.542212	1.55e-114	9.14e-17	1.83e-16	25	1093	32	802	0.653951	0.692308	88.5817	378.637	2	2	445	456
Ah05g315400.1	1117	gnl|BL_ORD_ID|213459	sp|Q0JCZ4|ARFI_ORYSJ Auxin response factor 9 OS=Oryza sativa subsp. japonica OX=39947 GN=ARF9 PE=2 SV=1	213459	673	0.676077	6.43e-113	4.35e-14	8.7e-14	25	1093	24	636	0.667582	0.677083	79.7221	369.392	2	2	455	455
Ah05g315400.1	1117	gnl|BL_ORD_ID|265123	sp|Q6YVY0|ARFG_ORYSJ Auxin response factor 7 OS=Oryza sativa subsp. japonica OX=39947 GN=ARF7 PE=2 SV=1	265123	678	0.687316	5.32e-112	1.93e-16	3.86e-16	25	1105	26	652	0.63964	0.662125	87.0409	367.081	2	2	465	466
Ah05g315400.1	1117	gnl|BL_ORD_ID|83218	sp|Q2R3F5|ARFW_ORYSJ Auxin response factor 23 OS=Oryza sativa subsp. japonica OX=39947 GN=ARF23 PE=1 SV=2	83218	853	0.534584	6.37e-111	1.52e-15	3.04e-15	25	1092	41	813	0.669377	0.688889	84.7297	369.392	2	2	451	456
Ah05g315400.1	1117	gnl|BL_ORD_ID|112652	sp|A2ZET6|ARFW_ORYSI Auxin response factor 23 OS=Oryza sativa subsp. indica OX=39946 GN=ARF23 PE=2 SV=1	112652	853	0.534584	1.2e-110	1.51e-15	3.02e-15	25	1092	41	813	0.669377	0.688889	84.7297	368.622	2	2	451	456
Ah05g315400.1	1117	gnl|BL_ORD_ID|101518	sp|Q9ZPY6|ARFK_ARATH Auxin response factor 11 OS=Arabidopsis thaliana OX=3702 GN=ARF11 PE=2 SV=3	101518	622	0.765273	2.98e-102	4.51e-14	9.03e-14	25	1100	42	609	0.514085	0.66954	79.337	338.961	2	2	485	476
Ah05g315400.1	1117	gnl|BL_ORD_ID|101564	sp|Q9ZTX9|ARFD_ARATH Auxin response factor 4 OS=Arabidopsis thaliana OX=3702 GN=ARF4 PE=1 SV=1	101564	788	0.577411	3.82e-102	3.48e-18	6.96e-18	22	1108	62	760	0.616667	0.647564	93.2041	343.584	2	2	458	455
Ah05g315400.1	1117	gnl|BL_ORD_ID|48902	sp|Q9C5W9|ARFR_ARATH Auxin response factor 18 OS=Arabidopsis thaliana OX=3702 GN=ARF18 PE=1 SV=1	48902	602	0.777409	1.12e-101	4.56e-15	9.11e-15	25	1107	25	600	0.57265	0.640669	82.4185	337.035	2	2	462	468
Ah05g315400.1	1117	gnl|BL_ORD_ID|56835	sp|Q9XED8|ARFI_ARATH Auxin response factor 9 OS=Arabidopsis thaliana OX=3702 GN=ARF9 PE=1 SV=1	56835	638	0.717868	1.14e-101	1.09e-15	2.17e-15	25	1093	12	611	0.611111	0.672269	84.7297	337.806	2	2	463	458
Ah05g315400.1	1117	gnl|BL_ORD_ID|5287	sp|O23661|ARFC_ARATH Auxin response factor 3 OS=Arabidopsis thaliana OX=3702 GN=ARF3 PE=1 SV=2	5287	608	0.552632	2.87e-100	2.87e-100	2.87e-100	25	360	54	389	0.632948	0.632948	333.183	333.183	1	1	336	336
Ah05g315400.1	1117	gnl|BL_ORD_ID|285387	sp|Q8S985|ARFO_ORYSJ Auxin response factor 15 OS=Oryza sativa subsp. japonica OX=39947 GN=ARF15 PE=2 SV=1	285387	712	0.483146	6.13e-97	6.13e-97	6.13e-97	14	359	27	370	0.616901	0.616901	327.405	327.405	1	1	346	344
Ah05g315400.1	1117	gnl|BL_ORD_ID|250869	sp|Q5NB85|ARFA_ORYSJ Auxin response factor 1 OS=Oryza sativa subsp. japonica OX=39947 GN=ARF1 PE=2 SV=1	250869	699	0.723891	1.21e-95	3.09e-09	6.18e-09	25	1088	18	674	0.435065	0.627778	63.929	323.553	2	2	487	506
Ah05g315400.1	1117	gnl|BL_ORD_ID|213477	sp|Q0JKI9|ARFB_ORYSJ Auxin response factor 2 OS=Oryza sativa subsp. japonica OX=39947 GN=ARF2 PE=2 SV=1	213477	718	0.497214	1.58e-91	1.58e-91	1.58e-91	8	359	19	375	0.593496	0.593496	312.768	312.768	1	1	352	357
Ah05g315400.1	1117	gnl|BL_ORD_ID|249627	sp|Q5JMM1|ARFC_ORYSJ Auxin response factor 3 OS=Oryza sativa subsp. japonica OX=39947 GN=ARF3 PE=2 SV=1	249627	731	0.46922	8.13e-90	8.13e-90	8.13e-90	22	361	79	421	0.618911	0.618911	308.531	308.531	1	1	340	343
Ah05g315400.1	1117	gnl|BL_ORD_ID|293915	sp|Q9C8N9|ARFU_ARATH Putative auxin response factor 21 OS=Arabidopsis thaliana OX=3702 GN=ARF21 PE=3 SV=2	293915	606	0.744224	1.06e-89	2.37e-13	4.75e-13	19	1090	21	596	0.621547	0.63	77.0258	304.294	2	2	461	451
Ah05g315400.1	1117	gnl|BL_ORD_ID|298674	sp|Q9LQE8|ARFN_ARATH Putative auxin response factor 14 OS=Arabidopsis thaliana OX=3702 GN=ARF14 PE=3 SV=2	298674	605	0.771901	1.03e-88	2.33e-14	4.65e-14	1	1092	7	597	0.597938	0.656863	80.4925	301.597	2	2	481	467
Ah05g315400.1	1117	gnl|BL_ORD_ID|298673	sp|Q9LQE3|ARFO_ARATH Putative auxin response factor 15 OS=Arabidopsis thaliana OX=3702 GN=ARF15 PE=3 SV=2	298673	593	0.772344	3.78e-87	5.87e-13	1.17e-12	1	1083	7	589	0.597938	0.645161	75.8702	296.975	2	2	472	458
Ah05g315400.1	1117	gnl|BL_ORD_ID|303692	sp|Q9XID4|ARFL_ARATH Auxin response factor 12 OS=Arabidopsis thaliana OX=3702 GN=ARF12 PE=2 SV=2	303692	593	0.772344	2.9e-86	1.16e-12	2.32e-12	1	1083	7	589	0.587629	0.634409	74.7146	294.664	2	2	472	458
Ah05g315400.1	1117	gnl|BL_ORD_ID|293882	sp|Q9C7I9|ARFT_ARATH Auxin response factor 20 OS=Arabidopsis thaliana OX=3702 GN=ARF20 PE=2 SV=3	293882	590	0.784746	7.06e-85	5.69e-13	1.14e-12	1	1090	7	580	0.592105	0.63	75.8702	290.812	2	2	479	463
Ah05g315400.1	1117	gnl|BL_ORD_ID|212518	sp|Q0DGS1|ARFN_ORYSJ Auxin response factor 14 OS=Oryza sativa subsp. japonica OX=39947 GN=ARF14 PE=2 SV=2	212518	687	0.500728	3.4e-84	3.4e-84	3.4e-84	22	361	20	363	0.594972	0.594972	291.582	291.582	1	1	340	344
Ah05g315400.1	1117	gnl|BL_ORD_ID|293914	sp|Q9C8N7|ARFV_ARATH Auxin response factor 22 OS=Arabidopsis thaliana OX=3702 GN=ARF22 PE=2 SV=2	293914	598	0.764214	8.27e-84	5.33e-12	1.07e-11	1	1084	7	588	0.597938	0.62766	72.7886	288.115	2	2	473	457
Ah05g315400.1	1117	gnl|BL_ORD_ID|54542	sp|Q9SKN5|ARFJ_ARATH Auxin response factor 10 OS=Arabidopsis thaliana OX=3702 GN=ARF10 PE=1 SV=1	54542	693	0.580087	1.79e-80	1.79e-80	1.79e-80	17	381	2	403	0.521739	0.521739	281.567	281.567	1	1	365	402
Ah05g315400.1	1117	gnl|BL_ORD_ID|295707	sp|Q9FX25|ARFM_ARATH Auxin response factor 13 OS=Arabidopsis thaliana OX=3702 GN=ARF13 PE=2 SV=3	295707	621	0.753623	2.85e-80	1.32e-12	2.63e-12	1	1112	7	613	0.563492	0.592798	74.7146	278.87	2	2	484	468
Ah05g315400.1	1117	gnl|BL_ORD_ID|46189	sp|Q93YR9|ARFP_ARATH Auxin response factor 16 OS=Arabidopsis thaliana OX=3702 GN=ARF16 PE=1 SV=1	46189	670	0.619403	1.98e-79	1.98e-79	1.98e-79	10	395	1	415	0.540603	0.540603	277.715	277.715	1	1	386	415
Ah05g315400.1	1117	gnl|BL_ORD_ID|256839	sp|Q653H7|ARFR_ORYSJ Auxin response factor 18 OS=Oryza sativa subsp. japonica OX=39947 GN=ARF18 PE=2 SV=1	256839	700	0.59	3.09e-79	3.09e-79	3.09e-79	17	386	15	427	0.528436	0.528436	278.1	278.1	1	1	370	413
Ah05g315400.1	1117	gnl|BL_ORD_ID|262716	sp|Q6K223|ARFH_ORYSJ Auxin response factor 8 OS=Oryza sativa subsp. japonica OX=39947 GN=ARF8 PE=2 SV=1	262716	681	0.550661	4.14e-78	4.14e-78	4.14e-78	9	363	5	379	0.538058	0.538058	274.248	274.248	1	1	355	375
Ah05g315400.1	1117	gnl|BL_ORD_ID|272519	sp|Q7XKK6|ARFJ_ORYSJ Auxin response factor 10 OS=Oryza sativa subsp. japonica OX=39947 GN=ARF10 PE=2 SV=3	272519	699	0.530758	5.74e-77	5.74e-77	5.74e-77	21	363	18	388	0.556728	0.556728	271.552	271.552	1	1	343	371
Ah06g259500.1	182	gnl|BL_ORD_ID|80845	sp|Q0D9R7|ARFS_ORYSJ Auxin response factor 19 OS=Oryza sativa subsp. japonica OX=39947 GN=ARF19 PE=2 SV=2	80845	1161	0.642857	3.08e-43	3.08e-43	3.08e-43	1	117	218	363	0.726027	0.726027	156.762	156.762	1	1	117	146
Ah06g259500.1	182	gnl|BL_ORD_ID|265190	sp|Q6Z2W3|ARFE_ORYSJ Auxin response factor 5 OS=Oryza sativa subsp. japonica OX=39947 GN=ARF5 PE=2 SV=2	265190	1142	0.642857	6.44e-40	6.44e-40	6.44e-40	1	117	212	357	0.712329	0.712329	147.132	147.132	1	1	117	146
Ah06g259500.1	182	gnl|BL_ORD_ID|25861	sp|P93022|ARFG_ARATH Auxin response factor 7 OS=Arabidopsis thaliana OX=3702 GN=ARF7 PE=1 SV=2	25861	1164	0.642857	2.15e-36	2.15e-36	2.15e-36	1	117	191	335	0.703448	0.703448	137.117	137.117	1	1	117	145
Ah06g259500.1	182	gnl|BL_ORD_ID|90376	sp|Q6YZW0|ARFU_ORYSJ Auxin response factor 21 OS=Oryza sativa subsp. japonica OX=39947 GN=ARF21 PE=2 SV=2	90376	1116	0.642857	2.38e-36	2.38e-36	2.38e-36	1	117	196	341	0.684932	0.684932	136.732	136.732	1	1	117	146
Ah06g259500.1	182	gnl|BL_ORD_ID|25862	sp|P93024|ARFE_ARATH Auxin response factor 5 OS=Arabidopsis thaliana OX=3702 GN=ARF5 PE=1 SV=3	25862	902	0.532967	8.39e-36	8.39e-36	8.39e-36	1	97	222	318	0.845361	0.845361	135.191	135.191	1	1	97	97
Ah06g259500.1	182	gnl|BL_ORD_ID|207557	sp|Q01K26|ARFK_ORYSI Auxin response factor 11 OS=Oryza sativa subsp. indica OX=39946 GN=ARF11 PE=3 SV=2	207557	955	0.813187	1.43e-35	1.43e-35	1.43e-35	1	148	207	379	0.613636	0.613636	134.806	134.806	1	1	148	173
Ah06g259500.1	182	gnl|BL_ORD_ID|94426	sp|Q8S983|ARFK_ORYSJ Auxin response factor 11 OS=Oryza sativa subsp. japonica OX=39947 GN=ARF11 PE=2 SV=1	94426	955	0.813187	1.43e-35	1.43e-35	1.43e-35	1	148	207	379	0.613636	0.613636	134.806	134.806	1	1	148	173
Ah06g259500.1	182	gnl|BL_ORD_ID|44037	sp|Q8RYC8|ARFS_ARATH Auxin response factor 19 OS=Arabidopsis thaliana OX=3702 GN=ARF19 PE=1 SV=2	44037	1086	0.642857	1.85e-35	1.85e-35	1.85e-35	1	117	190	334	0.696552	0.696552	134.42	134.42	1	1	117	145
Ah06g259500.1	182	gnl|BL_ORD_ID|112680	sp|A3B9A0|ARFP_ORYSJ Auxin response factor 16 OS=Oryza sativa subsp. japonica OX=39947 GN=ARF16 PE=2 SV=1	112680	1055	0.642857	4.28e-35	4.28e-35	4.28e-35	1	117	191	335	0.671233	0.671233	133.265	133.265	1	1	117	145
Ah06g259500.1	182	gnl|BL_ORD_ID|112590	sp|A2YAA5|ARFP_ORYSI Auxin response factor 16 OS=Oryza sativa subsp. indica OX=39946 GN=ARF16 PE=2 SV=1	112590	1055	0.642857	4.32e-35	4.32e-35	4.32e-35	1	117	191	335	0.671233	0.671233	133.265	133.265	1	1	117	145
Ah06g259500.1	182	gnl|BL_ORD_ID|228379	sp|Q2QM84|ARFY_ORYSJ Auxin response factor 25 OS=Oryza sativa subsp. japonica OX=39947 GN=ARF25 PE=2 SV=1	228379	899	0.598901	6.64e-35	6.64e-35	6.64e-35	1	109	196	304	0.816514	0.816514	132.88	132.88	1	1	109	109
Ah06g259500.1	182	gnl|BL_ORD_ID|262249	sp|Q6H6V4|ARFF_ORYSJ Auxin response factor 6 OS=Oryza sativa subsp. japonica OX=39947 GN=ARF6 PE=1 SV=1	262249	908	0.725275	9.07e-35	9.07e-35	9.07e-35	1	132	198	325	0.734848	0.734848	132.494	132.494	1	1	132	128
Ah06g259500.1	182	gnl|BL_ORD_ID|112491	sp|A2X1A1|ARFF_ORYSI Auxin response factor 6 OS=Oryza sativa subsp. indica OX=39946 GN=ARF6 PE=3 SV=1	112491	908	0.725275	9.07e-35	9.07e-35	9.07e-35	1	132	198	325	0.734848	0.734848	132.494	132.494	1	1	132	128
Ah06g259500.1	182	gnl|BL_ORD_ID|58122	sp|Q9ZTX8|ARFF_ARATH Auxin response factor 6 OS=Arabidopsis thaliana OX=3702 GN=ARF6 PE=1 SV=2	58122	935	0.598901	1.32e-34	1.32e-34	1.32e-34	1	109	193	301	0.816514	0.816514	131.724	131.724	1	1	109	109
Ah06g259500.1	182	gnl|BL_ORD_ID|224110	sp|Q258Y5|ARFL_ORYSI Auxin response factor 12 OS=Oryza sativa subsp. indica OX=39946 GN=ARF12 PE=3 SV=1	224110	816	0.598901	1.35e-34	1.35e-34	1.35e-34	1	109	199	307	0.816514	0.816514	131.724	131.724	1	1	109	109
Ah06g259500.1	182	gnl|BL_ORD_ID|80969	sp|Q0J951|ARFL_ORYSJ Auxin response factor 12 OS=Oryza sativa subsp. japonica OX=39947 GN=ARF12 PE=2 SV=1	80969	818	0.598901	1.36e-34	1.36e-34	1.36e-34	1	109	199	307	0.816514	0.816514	131.724	131.724	1	1	109	109
Ah06g259500.1	182	gnl|BL_ORD_ID|112597	sp|A2YG67|ARFQ_ORYSI Auxin response factor 17 OS=Oryza sativa subsp. indica OX=39946 GN=ARF17 PE=3 SV=1	112597	917	0.725275	1.79e-34	1.79e-34	1.79e-34	1	132	198	325	0.734848	0.734848	131.339	131.339	1	1	132	128
Ah06g259500.1	182	gnl|BL_ORD_ID|256842	sp|Q653U3|ARFQ_ORYSJ Auxin response factor 17 OS=Oryza sativa subsp. japonica OX=39947 GN=ARF17 PE=2 SV=1	256842	917	0.725275	1.8e-34	1.8e-34	1.8e-34	1	132	198	325	0.734848	0.734848	131.339	131.339	1	1	132	128
Ah06g259500.1	182	gnl|BL_ORD_ID|50077	sp|Q9FGV1|ARFH_ARATH Auxin response factor 8 OS=Arabidopsis thaliana OX=3702 GN=ARF8 PE=1 SV=2	50077	811	0.725275	1.96e-31	1.96e-31	1.96e-31	1	132	190	317	0.719697	0.719697	122.865	122.865	1	1	132	128
Ah06g259500.1	182	gnl|BL_ORD_ID|249616	sp|Q5JK20|ARFD_ORYSJ Auxin response factor 4 OS=Oryza sativa subsp. japonica OX=39947 GN=ARF4 PE=2 SV=1	249616	808	0.532967	1.44e-27	1.44e-27	1.44e-27	1	97	193	289	0.731959	0.731959	111.694	111.694	1	1	97	97
Ah06g259500.1	182	gnl|BL_ORD_ID|83218	sp|Q2R3F5|ARFW_ORYSJ Auxin response factor 23 OS=Oryza sativa subsp. japonica OX=39947 GN=ARF23 PE=1 SV=2	83218	853	0.532967	8.52e-27	8.52e-27	8.52e-27	1	97	213	309	0.721649	0.721649	109.383	109.383	1	1	97	97
Ah06g259500.1	182	gnl|BL_ORD_ID|112652	sp|A2ZET6|ARFW_ORYSI Auxin response factor 23 OS=Oryza sativa subsp. indica OX=39946 GN=ARF23 PE=2 SV=1	112652	853	0.532967	9.47e-27	9.47e-27	9.47e-27	1	97	213	309	0.721649	0.721649	109.383	109.383	1	1	97	97
Ah06g259500.1	182	gnl|BL_ORD_ID|42839	sp|Q8L7G0|ARFA_ARATH Auxin response factor 1 OS=Arabidopsis thaliana OX=3702 GN=ARF1 PE=1 SV=2	42839	665	0.527473	1.87e-26	1.87e-26	1.87e-26	1	96	188	283	0.729167	0.729167	108.227	108.227	1	1	96	96
Ah06g259500.1	182	gnl|BL_ORD_ID|46451	sp|Q94JM3|ARFB_ARATH Auxin response factor 2 OS=Arabidopsis thaliana OX=3702 GN=ARF2 PE=1 SV=2	46451	859	0.532967	1.97e-26	1.97e-26	1.97e-26	1	97	228	324	0.731959	0.731959	108.227	108.227	1	1	97	97
Ah06g259500.1	182	gnl|BL_ORD_ID|228393	sp|Q2QQX6|ARFX_ORYSJ Auxin response factor 24 OS=Oryza sativa subsp. japonica OX=39947 GN=ARF24 PE=2 SV=1	228393	841	0.703297	3.01e-26	3.01e-26	3.01e-26	1	128	212	338	0.632812	0.632812	107.842	107.842	1	1	128	127
Ah06g259500.1	182	gnl|BL_ORD_ID|31559	sp|Q2LAJ3|ARF2A_SOLLC Auxin response factor 2A OS=Solanum lycopersicum OX=4081 GN=ARF2A PE=1 SV=1	31559	846	0.532967	5.54e-25	5.54e-25	5.54e-25	1	97	210	306	0.701031	0.701031	104.375	104.375	1	1	97	97
Ah06g259500.1	182	gnl|BL_ORD_ID|213459	sp|Q0JCZ4|ARFI_ORYSJ Auxin response factor 9 OS=Oryza sativa subsp. japonica OX=39947 GN=ARF9 PE=2 SV=1	213459	673	0.714286	7.81e-25	7.81e-25	7.81e-25	1	130	190	320	0.643939	0.643939	103.605	103.605	1	1	130	131
Ah06g259500.1	182	gnl|BL_ORD_ID|65424	sp|K4DF01|ARF2B_SOLLC Auxin response factor 2B OS=Solanum lycopersicum OX=4081 GN=ARF2B PE=2 SV=1	65424	828	0.532967	3.69e-24	3.69e-24	3.69e-24	1	97	192	288	0.71134	0.71134	101.679	101.679	1	1	97	97
Ah06g259500.1	182	gnl|BL_ORD_ID|265123	sp|Q6YVY0|ARFG_ORYSJ Auxin response factor 7 OS=Oryza sativa subsp. japonica OX=39947 GN=ARF7 PE=2 SV=1	265123	678	0.527473	5.05e-24	5.05e-24	5.05e-24	1	96	192	287	0.71875	0.71875	101.293	101.293	1	1	96	96
Ah06g259500.1	182	gnl|BL_ORD_ID|48902	sp|Q9C5W9|ARFR_ARATH Auxin response factor 18 OS=Arabidopsis thaliana OX=3702 GN=ARF18 PE=1 SV=1	48902	602	0.532967	1.68e-20	1.68e-20	1.68e-20	1	97	192	286	0.670103	0.670103	91.2781	91.2781	1	1	97	95
Ah06g259500.1	182	gnl|BL_ORD_ID|250869	sp|Q5NB85|ARFA_ORYSJ Auxin response factor 1 OS=Oryza sativa subsp. japonica OX=39947 GN=ARF1 PE=2 SV=1	250869	699	0.747253	2.12e-20	2.12e-20	2.12e-20	1	136	186	318	0.617647	0.617647	90.8929	90.8929	1	1	136	133
Ah06g259500.1	182	gnl|BL_ORD_ID|101564	sp|Q9ZTX9|ARFD_ARATH Auxin response factor 4 OS=Arabidopsis thaliana OX=3702 GN=ARF4 PE=1 SV=1	101564	788	0.532967	2.43e-19	2.43e-19	2.43e-19	1	97	241	336	0.670103	0.670103	87.8113	87.8113	1	1	97	96
Ah06g259500.1	182	gnl|BL_ORD_ID|303692	sp|Q9XID4|ARFL_ARATH Auxin response factor 12 OS=Arabidopsis thaliana OX=3702 GN=ARF12 PE=2 SV=2	303692	593	0.532967	2.51e-19	2.51e-19	2.51e-19	1	97	190	284	0.639175	0.639175	87.8113	87.8113	1	1	97	95
Ah06g259500.1	182	gnl|BL_ORD_ID|101518	sp|Q9ZPY6|ARFK_ARATH Auxin response factor 11 OS=Arabidopsis thaliana OX=3702 GN=ARF11 PE=2 SV=3	101518	622	0.532967	4.72e-19	4.72e-19	4.72e-19	1	97	209	303	0.659794	0.659794	87.0409	87.0409	1	1	97	95
Ah06g259500.1	182	gnl|BL_ORD_ID|56835	sp|Q9XED8|ARFI_ARATH Auxin response factor 9 OS=Arabidopsis thaliana OX=3702 GN=ARF9 PE=1 SV=1	56835	638	0.532967	7.47e-19	7.47e-19	7.47e-19	1	97	180	274	0.701031	0.701031	86.6557	86.6557	1	1	97	95
Ah06g259500.1	182	gnl|BL_ORD_ID|285387	sp|Q8S985|ARFO_ORYSJ Auxin response factor 15 OS=Oryza sativa subsp. japonica OX=39947 GN=ARF15 PE=2 SV=1	285387	712	0.681319	1.51e-18	1.51e-18	1.51e-18	1	124	206	328	0.58871	0.58871	85.5001	85.5001	1	1	124	123
Ah06g259500.1	182	gnl|BL_ORD_ID|293915	sp|Q9C8N9|ARFU_ARATH Putative auxin response factor 21 OS=Arabidopsis thaliana OX=3702 GN=ARF21 PE=3 SV=2	293915	606	0.527473	4.95e-18	4.95e-18	4.95e-18	2	97	191	284	0.625	0.625	83.9593	83.9593	1	1	96	94
Ah06g259500.1	182	gnl|BL_ORD_ID|298673	sp|Q9LQE3|ARFO_ARATH Putative auxin response factor 15 OS=Arabidopsis thaliana OX=3702 GN=ARF15 PE=3 SV=2	298673	593	0.532967	5.11e-18	5.11e-18	5.11e-18	1	97	190	284	0.618557	0.618557	83.9593	83.9593	1	1	97	95
Ah06g259500.1	182	gnl|BL_ORD_ID|293882	sp|Q9C7I9|ARFT_ARATH Auxin response factor 20 OS=Arabidopsis thaliana OX=3702 GN=ARF20 PE=2 SV=3	293882	590	0.527473	1.54e-17	1.54e-17	1.54e-17	2	97	187	282	0.59375	0.59375	82.8037	82.8037	1	1	96	96
Ah06g259500.1	182	gnl|BL_ORD_ID|298674	sp|Q9LQE8|ARFN_ARATH Putative auxin response factor 14 OS=Arabidopsis thaliana OX=3702 GN=ARF14 PE=3 SV=2	298674	605	0.532967	4.78e-17	4.78e-17	4.78e-17	1	97	190	284	0.608247	0.608247	81.2629	81.2629	1	1	97	95
Ah06g259500.1	182	gnl|BL_ORD_ID|5287	sp|O23661|ARFC_ARATH Auxin response factor 3 OS=Arabidopsis thaliana OX=3702 GN=ARF3 PE=1 SV=2	5287	608	0.532967	1.73e-16	1.73e-16	1.73e-16	1	97	223	319	0.649485	0.649485	79.7221	79.7221	1	1	97	97
Ah06g259500.1	182	gnl|BL_ORD_ID|213477	sp|Q0JKI9|ARFB_ORYSJ Auxin response factor 2 OS=Oryza sativa subsp. japonica OX=39947 GN=ARF2 PE=2 SV=1	213477	718	0.598901	4.56e-16	4.56e-16	4.56e-16	1	109	211	318	0.605505	0.605505	78.5666	78.5666	1	1	109	108
Ah06g259500.1	182	gnl|BL_ORD_ID|249627	sp|Q5JMM1|ARFC_ORYSJ Auxin response factor 3 OS=Oryza sativa subsp. japonica OX=39947 GN=ARF3 PE=2 SV=1	249627	731	0.527473	7.47e-16	7.47e-16	7.47e-16	1	96	255	350	0.635417	0.635417	77.7962	77.7962	1	1	96	96
Ah06g259500.1	182	gnl|BL_ORD_ID|293914	sp|Q9C8N7|ARFV_ARATH Auxin response factor 22 OS=Arabidopsis thaliana OX=3702 GN=ARF22 PE=2 SV=2	293914	598	0.532967	6.31e-15	6.31e-15	6.31e-15	1	97	188	282	0.639175	0.639175	75.0998	75.0998	1	1	97	95
Ah06g259500.1	182	gnl|BL_ORD_ID|212518	sp|Q0DGS1|ARFN_ORYSJ Auxin response factor 14 OS=Oryza sativa subsp. japonica OX=39947 GN=ARF14 PE=2 SV=2	212518	687	0.532967	1.9e-13	1.9e-13	1.9e-13	1	97	197	293	0.586538	0.586538	70.8626	70.8626	1	1	97	97
Ah06g259500.1	182	gnl|BL_ORD_ID|295707	sp|Q9FX25|ARFM_ARATH Auxin response factor 13 OS=Arabidopsis thaliana OX=3702 GN=ARF13 PE=2 SV=3	295707	621	0.505495	1.29e-11	1.29e-11	1.29e-11	6	97	195	284	0.565217	0.565217	65.4698	65.4698	1	1	92	90
Ah06g259500.1	182	gnl|BL_ORD_ID|46189	sp|Q93YR9|ARFP_ARATH Auxin response factor 16 OS=Arabidopsis thaliana OX=3702 GN=ARF16 PE=1 SV=1	46189	670	0.483516	1.49e-08	1.49e-08	1.49e-08	1	88	184	304	0.471074	0.471074	56.6102	56.6102	1	1	88	121
Ah06g259500.1	182	gnl|BL_ORD_ID|272519	sp|Q7XKK6|ARFJ_ORYSJ Auxin response factor 10 OS=Oryza sativa subsp. japonica OX=39947 GN=ARF10 PE=2 SV=3	272519	699	0.626374	2.56e-08	2.56e-08	2.56e-08	1	114	189	319	0.426573	0.426573	55.8398	55.8398	1	1	114	131
Ah06g259500.1	182	gnl|BL_ORD_ID|207548	sp|Q01I35|ARFJ_ORYSI Auxin response factor 10 OS=Oryza sativa subsp. indica OX=39946 GN=ARF10 PE=3 SV=2	207548	699	0.626374	2.56e-08	2.56e-08	2.56e-08	1	114	189	319	0.426573	0.426573	55.8398	55.8398	1	1	114	131
Ah06g259500.1	182	gnl|BL_ORD_ID|262716	sp|Q6K223|ARFH_ORYSJ Auxin response factor 8 OS=Oryza sativa subsp. japonica OX=39947 GN=ARF8 PE=2 SV=1	262716	681	0.472527	5.08e-08	5.08e-08	5.08e-08	1	86	184	294	0.441441	0.441441	55.0694	55.0694	1	1	86	111
Ah06g276200.1	303	gnl|BL_ORD_ID|496668	sp|Q6X7J3|WOX11_ARATH WUSCHEL-related homeobox 11 OS=Arabidopsis thaliana OX=3702 GN=WOX11 PE=2 SV=2	496668	268	0.985075	1.37e-66	1.37e-66	1.37e-66	10	302	5	268	0.594684	0.594684	212.231	212.231	1	1	293	264
Ah06g276200.1	303	gnl|BL_ORD_ID|513377	sp|Q8GY25|WOX12_ARATH WUSCHEL-related homeobox 12 OS=Arabidopsis thaliana OX=3702 GN=WOX12 PE=2 SV=1	513377	268	0.985075	3.1e-64	3.1e-64	3.1e-64	22	302	5	268	0.588435	0.588435	206.453	206.453	1	1	281	264
Ah06g276200.1	303	gnl|BL_ORD_ID|38431	sp|Q6X7J5|WOX8_ARATH WUSCHEL-related homeobox 8 OS=Arabidopsis thaliana OX=3702 GN=WOX8 PE=2 SV=1	38431	325	0.963696	4.47e-36	4.47e-36	4.47e-36	7	298	24	325	0.468354	0.468354	135.191	135.191	1	1	292	302
Ah06g276200.1	303	gnl|BL_ORD_ID|496876	sp|Q6Z3L4|WOX10_ORYSJ WUSCHEL-related homeobox 10 OS=Oryza sativa subsp. japonica OX=39947 GN=WOX10 PE=2 SV=1	496876	284	0.333333	1.31e-31	1.31e-31	1.31e-31	3	103	17	108	0.752475	0.752475	122.094	122.094	1	1	101	92
Ah06g276200.1	303	gnl|BL_ORD_ID|317643	sp|A2YST1|WOX10_ORYSI WUSCHEL-related homeobox 10 OS=Oryza sativa subsp. indica OX=39946 GN=WOX10 PE=3 SV=1	317643	284	0.549296	1.41e-31	1.99e-13	3.97e-13	3	300	17	282	0.703125	0.752475	71.633	122.094	2	2	164	156
Ah06g276200.1	303	gnl|BL_ORD_ID|38430	sp|Q6X7J4|WOX9_ARATH WUSCHEL-related homeobox 9 OS=Arabidopsis thaliana OX=3702 GN=WOX9 PE=2 SV=1	38430	378	0.478548	6.88e-26	2.21e-09	4.43e-09	15	298	32	378	0.689655	0.735632	60.4622	108.612	2	2	145	145
Ah06g276200.1	303	gnl|BL_ORD_ID|439259	sp|Q0JKK6|WOX7_ORYSJ WUSCHEL-related homeobox 7 OS=Oryza sativa subsp. japonica OX=39947 GN=WOX7 PE=2 SV=2	439259	533	0.343234	6.06e-25	6.06e-25	6.06e-25	24	127	56	143	0.663462	0.663462	107.842	107.842	1	1	104	88
Ah06g276200.1	303	gnl|BL_ORD_ID|112683	sp|A3BKM2|WOX13_ORYSJ WUSCHEL-related homeobox 13 OS=Oryza sativa subsp. japonica OX=39947 GN=WOX13 PE=2 SV=1	112683	306	0.376238	9.31e-25	9.31e-25	9.31e-25	14	127	104	210	0.601626	0.601626	104.375	104.375	1	1	114	107
Ah06g276200.1	303	gnl|BL_ORD_ID|112679	sp|A3B6V0|WOX12_ORYSJ WUSCHEL-related homeobox 12 OS=Oryza sativa subsp. japonica OX=39947 GN=WOX12 PE=2 SV=2	112679	515	0.20462	2.01e-23	2.01e-23	2.01e-23	36	97	70	131	0.83871	0.83871	103.219	103.219	1	1	62	62
Ah06g276200.1	303	gnl|BL_ORD_ID|381316	sp|B8B644|WOX11_ORYSI WUSCHEL-related homeobox 11 OS=Oryza sativa subsp. indica OX=39946 GN=WOX11 PE=3 SV=1	381316	262	0.229008	1.41e-19	1.41e-19	1.41e-19	241	300	201	260	0.85	0.85	89.3521	89.3521	1	1	60	60
Ah06g276200.1	303	gnl|BL_ORD_ID|28640	sp|Q0D3I7|WOX11_ORYSJ WUSCHEL-related homeobox 11 OS=Oryza sativa subsp. japonica OX=39947 GN=WOX11 PE=1 SV=1	28640	262	0.229008	1.41e-19	1.41e-19	1.41e-19	241	300	201	260	0.85	0.85	89.3521	89.3521	1	1	60	60
Ah06g276200.1	303	gnl|BL_ORD_ID|317553	sp|A2XG77|WOX6_ORYSI WUSCHEL-related homeobox 6 OS=Oryza sativa subsp. indica OX=39946 GN=WOX6 PE=3 SV=1	317553	328	0.20462	1.43e-19	1.43e-19	1.43e-19	241	302	267	328	0.822581	0.822581	90.5077	90.5077	1	1	62	62
Ah06g276200.1	303	gnl|BL_ORD_ID|442094	sp|Q10M29|WOX6_ORYSJ WUSCHEL-related homeobox 6 OS=Oryza sativa subsp. japonica OX=39947 GN=WOX6 PE=2 SV=1	442094	328	0.20132	7.32e-19	7.32e-19	7.32e-19	241	301	267	327	0.819672	0.819672	88.5817	88.5817	1	1	61	61
Ah06g276200.1	303	gnl|BL_ORD_ID|67640	sp|O81788|WOX13_ARATH WUSCHEL-related homeobox 13 OS=Arabidopsis thaliana OX=3702 GN=WOX13 PE=2 SV=1	67640	268	0.238806	3.14e-12	3.14e-12	3.14e-12	35	98	96	159	0.640625	0.640625	68.9366	68.9366	1	1	64	64
Ah06g276200.1	303	gnl|BL_ORD_ID|52060	sp|Q9LM84|WOX14_ARATH WUSCHEL-related homeobox 14 OS=Arabidopsis thaliana OX=3702 GN=WOX14 PE=1 SV=1	52060	211	0.36019	4.51e-12	4.51e-12	4.51e-12	22	100	82	157	0.620253	0.620253	67.3958	67.3958	1	1	79	76
Ah06g276200.1	303	gnl|BL_ORD_ID|496669	sp|Q6X7K0|WOX1_ARATH WUSCHEL-related homeobox 1 OS=Arabidopsis thaliana OX=3702 GN=WOX1 PE=2 SV=2	496669	350	0.442244	8.29e-12	8.29e-12	8.29e-12	35	168	73	198	0.470149	0.470149	68.5514	68.5514	1	1	134	126
Ah06g276200.1	303	gnl|BL_ORD_ID|482595	sp|Q5QMM3|WOX8_ORYSJ WUSCHEL-related homeobox 8 OS=Oryza sativa subsp. japonica OX=39947 GN=WOX8 PE=2 SV=1	482595	267	0.2397	9.03e-12	9.03e-12	9.03e-12	35	98	89	152	0.640625	0.640625	67.3958	67.3958	1	1	64	64
Ah06g276200.1	303	gnl|BL_ORD_ID|93335	sp|Q8H1D2|WOX5_ARATH WUSCHEL-related homeobox 5 OS=Arabidopsis thaliana OX=3702 GN=WOX5 PE=2 SV=1	93335	182	0.406593	1.43e-11	1.43e-11	1.43e-11	38	115	24	97	0.564103	0.564103	65.4698	65.4698	1	1	78	74
Ah06g276200.1	303	gnl|BL_ORD_ID|496717	sp|Q6YBV1|WUS_ANTMA Protein WUSCHEL OS=Antirrhinum majus OX=4151 GN=WUS PE=2 SV=1	496717	281	0.281139	1.61e-11	1.61e-11	1.61e-11	17	99	24	102	0.642857	0.642857	67.0106	67.0106	1	1	83	79
Ah06g276200.1	303	gnl|BL_ORD_ID|39583	sp|Q7XM13|WOX1_ORYSJ WUSCHEL-related homeobox 1 OS=Oryza sativa subsp. japonica OX=39947 GN=WOX1 PE=1 SV=3	39583	289	0.238754	2.01e-11	2.01e-11	2.01e-11	32	99	29	97	0.608696	0.608696	66.6254	66.6254	1	1	68	69
Ah06g276200.1	303	gnl|BL_ORD_ID|275237	sp|Q84VT7|WUS_SOLLC Protein WUSCHEL OS=Solanum lycopersicum OX=4081 GN=WUS PE=2 SV=1	275237	272	0.242647	2.1e-11	2.1e-11	2.1e-11	37	101	25	90	0.681818	0.681818	66.6254	66.6254	1	1	65	66
Ah06g276200.1	303	gnl|BL_ORD_ID|90302	sp|Q6X7K1|WOX2_ARATH WUSCHEL-related homeobox 2 OS=Arabidopsis thaliana OX=3702 GN=WOX2 PE=2 SV=1	90302	260	0.246154	3.06e-11	3.06e-11	3.06e-11	37	100	13	76	0.640625	0.640625	65.855	65.855	1	1	64	64
Ah06g276200.1	303	gnl|BL_ORD_ID|282923	sp|Q8LL11|WUS_PETHY Protein WUSCHEL OS=Petunia hybrida OX=4102 GN=WUS PE=2 SV=1	282923	307	0.214984	3.28e-11	3.28e-11	3.28e-11	37	101	46	111	0.681818	0.681818	66.2402	66.2402	1	1	65	66
Ah06g276200.1	303	gnl|BL_ORD_ID|54347	sp|Q9SB92|WUS_ARATH Protein WUSCHEL OS=Arabidopsis thaliana OX=3702 GN=WUS PE=1 SV=2	54347	292	0.219178	4.62e-11	4.62e-11	4.62e-11	37	99	37	100	0.671875	0.671875	65.855	65.855	1	1	63	64
Ah06g276200.1	303	gnl|BL_ORD_ID|452249	sp|Q25AM2|WOX4_ORYSI WUSCHEL-related homeobox 4 OS=Oryza sativa subsp. indica OX=39946 GN=WOX4 PE=3 SV=1	452249	236	0.271186	6.56e-11	6.56e-11	6.56e-11	37	100	91	154	0.640625	0.640625	64.6994	64.6994	1	1	64	64
Ah06g276200.1	303	gnl|BL_ORD_ID|272575	sp|Q7XTV3|WOX4_ORYSJ WUSCHEL-related homeobox 4 OS=Oryza sativa subsp. japonica OX=39947 GN=WOX4 PE=2 SV=2	272575	236	0.271186	6.56e-11	6.56e-11	6.56e-11	37	100	91	154	0.640625	0.640625	64.6994	64.6994	1	1	64	64
Ah06g276200.1	303	gnl|BL_ORD_ID|54461	sp|Q9SIB4|WOX3_ARATH WUSCHEL-related homeobox 3 OS=Arabidopsis thaliana OX=3702 GN=WOX3 PE=1 SV=1	54461	244	0.262295	1.28e-10	1.28e-10	1.28e-10	37	100	7	70	0.640625	0.640625	63.929	63.929	1	1	64	64
Ah06g276200.1	303	gnl|BL_ORD_ID|484033	sp|Q5W7C3|WOX2_ORYSJ Putative WUSCHEL-related homeobox 2 OS=Oryza sativa subsp. japonica OX=39947 GN=WOX2 PE=3 SV=1	484033	286	0.223776	1.85e-10	1.85e-10	1.85e-10	37	100	26	89	0.625	0.625	63.929	63.929	1	1	64	64
Ah06g276200.1	303	gnl|BL_ORD_ID|525528	sp|Q9FFK0|WOX7_ARATH WUSCHEL-related homeobox 7 OS=Arabidopsis thaliana OX=3702 GN=WOX7 PE=2 SV=1	525528	122	0.52459	2.17e-10	2.17e-10	2.17e-10	38	101	29	92	0.609375	0.609375	60.8474	60.8474	1	1	64	64
Ah06g276200.1	303	gnl|BL_ORD_ID|317595	sp|A2XZR3|WOX2_ORYSI Putative WUSCHEL-related homeobox 2 OS=Oryza sativa subsp. indica OX=39946 GN=WOX2 PE=3 SV=1	317595	286	0.223776	2.32e-10	2.32e-10	2.32e-10	37	100	26	89	0.625	0.625	63.5438	63.5438	1	1	64	64
Ah06g276200.1	303	gnl|BL_ORD_ID|286724	sp|Q8W0F1|WOX9_ORYSJ WUSCHEL-related homeobox 9 OS=Oryza sativa subsp. japonica OX=39947 GN=WOX9 PE=2 SV=1	286724	200	0.29	9.29e-10	9.29e-10	9.29e-10	38	95	14	71	0.586207	0.586207	60.8474	60.8474	1	1	58	58
Ah06g276200.1	303	gnl|BL_ORD_ID|264605	sp|Q6S3I3|WOX3B_MAIZE WUSCHEL-related homeobox 3B OS=Zea mays OX=4577 GN=WOX3B PE=2 SV=1	264605	265	0.207547	1.29e-09	1.29e-09	1.29e-09	37	91	7	61	0.618182	0.618182	61.2326	61.2326	1	1	55	55
Ah06g276200.1	303	gnl|BL_ORD_ID|265443	sp|Q70UV1|WOX3A_MAIZE WUSCHEL-related homeobox 3A OS=Zea mays OX=4577 GN=WOX3A PE=2 SV=1	265443	262	0.209924	1.56e-09	1.56e-09	1.56e-09	37	91	7	61	0.618182	0.618182	60.8474	60.8474	1	1	55	55
Ah06g276200.1	303	gnl|BL_ORD_ID|38432	sp|Q6X7J9|WOX4_ARATH WUSCHEL-related homeobox 4 OS=Arabidopsis thaliana OX=3702 GN=WOX4 PE=1 SV=1	38432	251	0.25498	1.59e-09	1.59e-09	1.59e-09	37	100	89	152	0.609375	0.609375	60.8474	60.8474	1	1	64	64
Ah06g276200.1	303	gnl|BL_ORD_ID|58156	sp|Q9ZVF5|WOX6_ARATH WUSCHEL-related homeobox 6 OS=Arabidopsis thaliana OX=3702 GN=WOX6 PE=2 SV=2	58156	271	0.313653	3.02e-09	3.02e-09	3.02e-09	5	92	31	115	0.511111	0.511111	60.077	60.077	1	1	88	85
Ah06g276200.1	303	gnl|BL_ORD_ID|317689	sp|A2ZH47|WOX3_ORYSI WUSCHEL-related homeobox 3 OS=Oryza sativa subsp. indica OX=39946 GN=WOX3 PE=3 SV=1	317689	203	0.359606	5.56e-09	5.56e-09	5.56e-09	37	109	7	79	0.616438	0.616438	58.5362	58.5362	1	1	73	73
Ah06g276200.1	303	gnl|BL_ORD_ID|232376	sp|Q33DK1|WOX3_ORYSJ WUSCHEL-related homeobox 3 OS=Oryza sativa subsp. japonica OX=39947 GN=WOX3 PE=1 SV=1	232376	203	0.359606	5.56e-09	5.56e-09	5.56e-09	37	109	7	79	0.616438	0.616438	58.5362	58.5362	1	1	73	73
Ah06g276200.1	303	gnl|BL_ORD_ID|514337	sp|Q8LR86|WOX5_ORYSJ WUSCHEL-related homeobox 5 OS=Oryza sativa subsp. japonica OX=39947 GN=WOX5 PE=2 SV=1	514337	313	0.184818	2.8e-07	2.8e-07	2.8e-07	37	92	43	98	0.607143	0.607143	54.6842	54.6842	1	1	56	56
Ah06g276200.1	303	gnl|BL_ORD_ID|317508	sp|A2WWU7|WOX5_ORYSI WUSCHEL-related homeobox 5 OS=Oryza sativa subsp. indica OX=39946 GN=WOX5 PE=3 SV=1	317508	313	0.184818	2.8e-07	2.8e-07	2.8e-07	37	92	43	98	0.607143	0.607143	54.6842	54.6842	1	1	56	56
Ah11g439500.1	80	gnl|BL_ORD_ID|207557	sp|Q01K26|ARFK_ORYSI Auxin response factor 11 OS=Oryza sativa subsp. indica OX=39946 GN=ARF11 PE=3 SV=2	207557	955	0.75	4.55e-15	4.55e-15	4.55e-15	1	60	1	69	0.625	0.625	71.2478	71.2478	1	1	60	69
Ah11g439500.1	80	gnl|BL_ORD_ID|94426	sp|Q8S983|ARFK_ORYSJ Auxin response factor 11 OS=Oryza sativa subsp. japonica OX=39947 GN=ARF11 PE=2 SV=1	94426	955	0.75	4.55e-15	4.55e-15	4.55e-15	1	60	1	69	0.625	0.625	71.2478	71.2478	1	1	60	69
Ah11g439500.1	80	gnl|BL_ORD_ID|44037	sp|Q8RYC8|ARFS_ARATH Auxin response factor 19 OS=Arabidopsis thaliana OX=3702 GN=ARF19 PE=1 SV=2	44037	1086	0.65	7.72e-14	7.72e-14	7.72e-14	14	65	7	58	0.730769	0.730769	67.781	67.781	1	1	52	52
Ah11g439500.1	80	gnl|BL_ORD_ID|112680	sp|A3B9A0|ARFP_ORYSJ Auxin response factor 16 OS=Oryza sativa subsp. japonica OX=39947 GN=ARF16 PE=2 SV=1	112680	1055	0.4625	4.46e-13	4.46e-13	4.46e-13	24	60	18	54	0.864865	0.864865	65.855	65.855	1	1	37	37
Ah11g439500.1	80	gnl|BL_ORD_ID|112590	sp|A2YAA5|ARFP_ORYSI Auxin response factor 16 OS=Oryza sativa subsp. indica OX=39946 GN=ARF16 PE=2 SV=1	112590	1055	0.4625	4.46e-13	4.46e-13	4.46e-13	24	60	18	54	0.864865	0.864865	65.855	65.855	1	1	37	37
Ah11g439500.1	80	gnl|BL_ORD_ID|25861	sp|P93022|ARFG_ARATH Auxin response factor 7 OS=Arabidopsis thaliana OX=3702 GN=ARF7 PE=1 SV=2	25861	1164	0.525	1.18e-12	1.18e-12	1.18e-12	24	65	18	59	0.785714	0.785714	64.6994	64.6994	1	1	42	42
Ah11g439500.1	80	gnl|BL_ORD_ID|80845	sp|Q0D9R7|ARFS_ORYSJ Auxin response factor 19 OS=Oryza sativa subsp. japonica OX=39947 GN=ARF19 PE=2 SV=2	80845	1161	0.625	1.4e-12	1.4e-12	1.4e-12	16	65	32	85	0.685185	0.685185	64.3142	64.3142	1	1	50	54
Ah11g439500.1	80	gnl|BL_ORD_ID|25862	sp|P93024|ARFE_ARATH Auxin response factor 5 OS=Arabidopsis thaliana OX=3702 GN=ARF5 PE=1 SV=3	25862	902	0.4625	1.56e-12	1.56e-12	1.56e-12	24	60	48	84	0.837838	0.837838	64.3142	64.3142	1	1	37	37
Ah11g439500.1	80	gnl|BL_ORD_ID|265190	sp|Q6Z2W3|ARFE_ORYSJ Auxin response factor 5 OS=Oryza sativa subsp. japonica OX=39947 GN=ARF5 PE=2 SV=2	265190	1142	0.55	2.07e-12	2.07e-12	2.07e-12	22	65	36	79	0.75	0.75	63.929	63.929	1	1	44	44
Ah11g439500.1	80	gnl|BL_ORD_ID|58122	sp|Q9ZTX8|ARFF_ARATH Auxin response factor 6 OS=Arabidopsis thaliana OX=3702 GN=ARF6 PE=1 SV=2	58122	935	0.4625	2.65e-12	2.65e-12	2.65e-12	24	60	19	55	0.837838	0.837838	63.5438	63.5438	1	1	37	37
Ah11g439500.1	80	gnl|BL_ORD_ID|262249	sp|Q6H6V4|ARFF_ORYSJ Auxin response factor 6 OS=Oryza sativa subsp. japonica OX=39947 GN=ARF6 PE=1 SV=1	262249	908	0.4625	3.32e-12	3.32e-12	3.32e-12	24	60	24	60	0.837838	0.837838	63.1586	63.1586	1	1	37	37
Ah11g439500.1	80	gnl|BL_ORD_ID|112491	sp|A2X1A1|ARFF_ORYSI Auxin response factor 6 OS=Oryza sativa subsp. indica OX=39946 GN=ARF6 PE=3 SV=1	112491	908	0.4625	3.32e-12	3.32e-12	3.32e-12	24	60	24	60	0.837838	0.837838	63.1586	63.1586	1	1	37	37
Ah11g439500.1	80	gnl|BL_ORD_ID|256842	sp|Q653U3|ARFQ_ORYSJ Auxin response factor 17 OS=Oryza sativa subsp. japonica OX=39947 GN=ARF17 PE=2 SV=1	256842	917	0.4625	3.52e-12	3.52e-12	3.52e-12	24	60	24	60	0.837838	0.837838	63.1586	63.1586	1	1	37	37
Ah11g439500.1	80	gnl|BL_ORD_ID|112597	sp|A2YG67|ARFQ_ORYSI Auxin response factor 17 OS=Oryza sativa subsp. indica OX=39946 GN=ARF17 PE=3 SV=1	112597	917	0.4625	3.55e-12	3.55e-12	3.55e-12	24	60	24	60	0.837838	0.837838	63.1586	63.1586	1	1	37	37
Ah11g439500.1	80	gnl|BL_ORD_ID|224110	sp|Q258Y5|ARFL_ORYSI Auxin response factor 12 OS=Oryza sativa subsp. indica OX=39946 GN=ARF12 PE=3 SV=1	224110	816	0.4625	6.17e-12	6.17e-12	6.17e-12	24	60	25	61	0.810811	0.810811	62.3882	62.3882	1	1	37	37
Ah11g439500.1	80	gnl|BL_ORD_ID|80969	sp|Q0J951|ARFL_ORYSJ Auxin response factor 12 OS=Oryza sativa subsp. japonica OX=39947 GN=ARF12 PE=2 SV=1	80969	818	0.4625	6.17e-12	6.17e-12	6.17e-12	24	60	25	61	0.810811	0.810811	62.3882	62.3882	1	1	37	37
Ah11g439500.1	80	gnl|BL_ORD_ID|50077	sp|Q9FGV1|ARFH_ARATH Auxin response factor 8 OS=Arabidopsis thaliana OX=3702 GN=ARF8 PE=1 SV=2	50077	811	0.675	1.77e-11	1.77e-11	1.77e-11	7	60	2	52	0.648148	0.648148	61.2326	61.2326	1	1	54	51
Ah11g439500.1	80	gnl|BL_ORD_ID|228379	sp|Q2QM84|ARFY_ORYSJ Auxin response factor 25 OS=Oryza sativa subsp. japonica OX=39947 GN=ARF25 PE=2 SV=1	228379	899	0.5125	1.26e-10	1.26e-10	1.26e-10	20	60	18	58	0.756098	0.756098	58.9214	58.9214	1	1	41	41
Ah11g439500.1	80	gnl|BL_ORD_ID|249616	sp|Q5JK20|ARFD_ORYSJ Auxin response factor 4 OS=Oryza sativa subsp. japonica OX=39947 GN=ARF4 PE=2 SV=1	249616	808	0.425	5.34e-10	5.34e-10	5.34e-10	27	60	21	54	0.852941	0.852941	56.9954	56.9954	1	1	34	34
Ah11g439500.1	80	gnl|BL_ORD_ID|265123	sp|Q6YVY0|ARFG_ORYSJ Auxin response factor 7 OS=Oryza sativa subsp. japonica OX=39947 GN=ARF7 PE=2 SV=1	265123	678	0.5125	8.99e-10	8.99e-10	8.99e-10	27	67	23	59	0.756098	0.756098	56.225	56.225	1	1	41	37
Ah11g439500.1	80	gnl|BL_ORD_ID|90376	sp|Q6YZW0|ARFU_ORYSJ Auxin response factor 21 OS=Oryza sativa subsp. japonica OX=39947 GN=ARF21 PE=2 SV=2	90376	1116	0.425	1.24e-09	1.24e-09	1.24e-09	27	60	22	55	0.823529	0.823529	55.8398	55.8398	1	1	34	34
Ah11g439500.1	80	gnl|BL_ORD_ID|31559	sp|Q2LAJ3|ARF2A_SOLLC Auxin response factor 2A OS=Solanum lycopersicum OX=4081 GN=ARF2A PE=1 SV=1	31559	846	0.6375	2.29e-09	2.29e-09	2.29e-09	10	60	28	73	0.686275	0.686275	55.0694	55.0694	1	1	51	46
Ah11g439500.1	80	gnl|BL_ORD_ID|213459	sp|Q0JCZ4|ARFI_ORYSJ Auxin response factor 9 OS=Oryza sativa subsp. japonica OX=39947 GN=ARF9 PE=2 SV=1	213459	673	0.5125	3.93e-09	3.93e-09	3.93e-09	27	67	21	57	0.731707	0.731707	54.299	54.299	1	1	41	37
Ah11g439500.1	80	gnl|BL_ORD_ID|42839	sp|Q8L7G0|ARFA_ARATH Auxin response factor 1 OS=Arabidopsis thaliana OX=3702 GN=ARF1 PE=1 SV=2	42839	665	0.475	7.48e-09	7.48e-09	7.48e-09	30	67	22	55	0.763158	0.763158	53.5286	53.5286	1	1	38	34
Ah11g439500.1	80	gnl|BL_ORD_ID|5287	sp|O23661|ARFC_ARATH Auxin response factor 3 OS=Arabidopsis thaliana OX=3702 GN=ARF3 PE=1 SV=2	5287	608	0.375	9.89e-09	9.89e-09	9.89e-09	30	59	54	83	0.833333	0.833333	53.5286	53.5286	1	1	30	30
Ah11g439500.1	80	gnl|BL_ORD_ID|65424	sp|K4DF01|ARF2B_SOLLC Auxin response factor 2B OS=Solanum lycopersicum OX=4081 GN=ARF2B PE=2 SV=1	65424	828	0.75	1.18e-08	1.18e-08	1.18e-08	1	60	1	55	0.583333	0.583333	53.1434	53.1434	1	1	60	55
Ah11g439500.1	80	gnl|BL_ORD_ID|228393	sp|Q2QQX6|ARFX_ORYSJ Auxin response factor 24 OS=Oryza sativa subsp. japonica OX=39947 GN=ARF24 PE=2 SV=1	228393	841	0.3875	3.37e-08	3.37e-08	3.37e-08	30	60	32	62	0.83871	0.83871	51.9878	51.9878	1	1	31	31
Ah11g439500.1	80	gnl|BL_ORD_ID|101518	sp|Q9ZPY6|ARFK_ARATH Auxin response factor 11 OS=Arabidopsis thaliana OX=3702 GN=ARF11 PE=2 SV=3	101518	622	0.675	4.29e-08	4.29e-08	4.29e-08	8	61	23	73	0.648148	0.648148	51.6026	51.6026	1	1	54	51
Ah11g439500.1	80	gnl|BL_ORD_ID|46451	sp|Q94JM3|ARFB_ARATH Auxin response factor 2 OS=Arabidopsis thaliana OX=3702 GN=ARF2 PE=1 SV=2	46451	859	0.425	6.25e-08	6.25e-08	6.25e-08	27	60	58	91	0.764706	0.764706	51.2174	51.2174	1	1	34	34
Ah11g439500.1	80	gnl|BL_ORD_ID|112652	sp|A2ZET6|ARFW_ORYSI Auxin response factor 23 OS=Oryza sativa subsp. indica OX=39946 GN=ARF23 PE=2 SV=1	112652	853	0.425	6.56e-08	6.56e-08	6.56e-08	27	60	38	71	0.823529	0.823529	51.2174	51.2174	1	1	34	34
Ah11g439500.1	80	gnl|BL_ORD_ID|83218	sp|Q2R3F5|ARFW_ORYSJ Auxin response factor 23 OS=Oryza sativa subsp. japonica OX=39947 GN=ARF23 PE=1 SV=2	83218	853	0.425	6.62e-08	6.62e-08	6.62e-08	27	60	38	71	0.823529	0.823529	50.8322	50.8322	1	1	34	34
Ah11g439500.1	80	gnl|BL_ORD_ID|101564	sp|Q9ZTX9|ARFD_ARATH Auxin response factor 4 OS=Arabidopsis thaliana OX=3702 GN=ARF4 PE=1 SV=1	101564	788	0.3875	1.06e-07	1.06e-07	1.06e-07	29	59	64	94	0.774194	0.774194	50.447	50.447	1	1	31	31
Ah11g439500.1	80	gnl|BL_ORD_ID|256839	sp|Q653H7|ARFR_ORYSJ Auxin response factor 18 OS=Oryza sativa subsp. japonica OX=39947 GN=ARF18 PE=2 SV=1	256839	700	0.425	2.82e-07	2.82e-07	2.82e-07	25	58	18	51	0.735294	0.735294	49.2914	49.2914	1	1	34	34
Ah11g439500.1	80	gnl|BL_ORD_ID|272519	sp|Q7XKK6|ARFJ_ORYSJ Auxin response factor 10 OS=Oryza sativa subsp. japonica OX=39947 GN=ARF10 PE=2 SV=3	272519	699	0.6125	3.75e-07	3.75e-07	3.75e-07	26	74	18	63	0.693878	0.693878	48.9062	48.9062	1	1	49	46
Ah11g439500.1	80	gnl|BL_ORD_ID|207548	sp|Q01I35|ARFJ_ORYSI Auxin response factor 10 OS=Oryza sativa subsp. indica OX=39946 GN=ARF10 PE=3 SV=2	207548	699	0.6125	3.75e-07	3.75e-07	3.75e-07	26	74	18	63	0.693878	0.693878	48.9062	48.9062	1	1	49	46
Ah11g439500.1	80	gnl|BL_ORD_ID|249627	sp|Q5JMM1|ARFC_ORYSJ Auxin response factor 3 OS=Oryza sativa subsp. japonica OX=39947 GN=ARF3 PE=2 SV=1	249627	731	0.3375	7.02e-07	7.02e-07	7.02e-07	30	56	82	108	0.851852	0.851852	48.1358	48.1358	1	1	27	27
Ah11g439500.1	80	gnl|BL_ORD_ID|56835	sp|Q9XED8|ARFI_ARATH Auxin response factor 9 OS=Arabidopsis thaliana OX=3702 GN=ARF9 PE=1 SV=1	56835	638	0.5125	8.32e-07	8.32e-07	8.32e-07	27	67	9	45	0.634146	0.634146	47.7506	47.7506	1	1	41	37
Ah11g439500.1	80	gnl|BL_ORD_ID|46189	sp|Q93YR9|ARFP_ARATH Auxin response factor 16 OS=Arabidopsis thaliana OX=3702 GN=ARF16 PE=1 SV=1	46189	670	0.5625	1.23e-06	1.23e-06	1.23e-06	25	69	14	58	0.666667	0.666667	47.3654	47.3654	1	1	45	45
Ah11g439500.1	80	gnl|BL_ORD_ID|285387	sp|Q8S985|ARFO_ORYSJ Auxin response factor 15 OS=Oryza sativa subsp. japonica OX=39947 GN=ARF15 PE=2 SV=1	285387	712	0.3875	1.43e-06	1.43e-06	1.43e-06	30	60	38	68	0.774194	0.774194	47.3654	47.3654	1	1	31	31
Ah11g439500.1	80	gnl|BL_ORD_ID|213477	sp|Q0JKI9|ARFB_ORYSJ Auxin response factor 2 OS=Oryza sativa subsp. japonica OX=39947 GN=ARF2 PE=2 SV=1	213477	718	0.3875	1.68e-06	1.68e-06	1.68e-06	30	60	39	69	0.741935	0.741935	46.9802	46.9802	1	1	31	31
Ah11g439500.1	80	gnl|BL_ORD_ID|303692	sp|Q9XID4|ARFL_ARATH Auxin response factor 12 OS=Arabidopsis thaliana OX=3702 GN=ARF12 PE=2 SV=2	303692	593	0.5875	1.76e-06	1.76e-06	1.76e-06	14	60	15	57	0.638298	0.638298	46.9802	46.9802	1	1	47	43
Ah11g439500.1	80	gnl|BL_ORD_ID|262716	sp|Q6K223|ARFH_ORYSJ Auxin response factor 8 OS=Oryza sativa subsp. japonica OX=39947 GN=ARF8 PE=2 SV=1	262716	681	0.625	3.52e-06	3.52e-06	3.52e-06	25	74	16	64	0.64	0.64	46.2098	46.2098	1	1	50	49
Ah11g439500.1	80	gnl|BL_ORD_ID|54542	sp|Q9SKN5|ARFJ_ARATH Auxin response factor 10 OS=Arabidopsis thaliana OX=3702 GN=ARF10 PE=1 SV=1	54542	693	0.425	4.45e-06	4.45e-06	4.45e-06	25	58	5	38	0.735294	0.735294	45.8246	45.8246	1	1	34	34
Ah11g439500.1	80	gnl|BL_ORD_ID|298651	sp|Q9LP07|ARFW_ARATH Putative auxin response factor 23 OS=Arabidopsis thaliana OX=3702 GN=ARF23 PE=5 SV=2	298651	222	0.5875	6.43e-06	6.43e-06	6.43e-06	14	60	15	57	0.638298	0.638298	45.0542	45.0542	1	1	47	43
Ah11g439500.1	80	gnl|BL_ORD_ID|298674	sp|Q9LQE8|ARFN_ARATH Putative auxin response factor 14 OS=Arabidopsis thaliana OX=3702 GN=ARF14 PE=3 SV=2	298674	605	0.5875	7.07e-06	7.07e-06	7.07e-06	14	60	15	57	0.617021	0.617021	45.4394	45.4394	1	1	47	43
Ah11g439500.1	80	gnl|BL_ORD_ID|48902	sp|Q9C5W9|ARFR_ARATH Auxin response factor 18 OS=Arabidopsis thaliana OX=3702 GN=ARF18 PE=1 SV=1	48902	602	0.5375	8.27e-06	8.27e-06	8.27e-06	19	61	14	56	0.651163	0.651163	45.0542	45.0542	1	1	43	43
Ah12g192600.1	54	gnl|BL_ORD_ID|112590	sp|A2YAA5|ARFP_ORYSI Auxin response factor 16 OS=Oryza sativa subsp. indica OX=39946 GN=ARF16 PE=2 SV=1	112590	1055	0.814815	2.81e-16	2.81e-16	2.81e-16	1	44	245	288	0.954545	0.954545	73.559	73.559	1	1	44	44
Ah12g192600.1	54	gnl|BL_ORD_ID|112680	sp|A3B9A0|ARFP_ORYSJ Auxin response factor 16 OS=Oryza sativa subsp. japonica OX=39947 GN=ARF16 PE=2 SV=1	112680	1055	0.814815	3.07e-16	3.07e-16	3.07e-16	1	44	245	288	0.954545	0.954545	73.1738	73.1738	1	1	44	44
Ah12g192600.1	54	gnl|BL_ORD_ID|80845	sp|Q0D9R7|ARFS_ORYSJ Auxin response factor 19 OS=Oryza sativa subsp. japonica OX=39947 GN=ARF19 PE=2 SV=2	80845	1161	0.814815	1.96e-15	1.96e-15	1.96e-15	1	44	272	315	0.931818	0.931818	70.8626	70.8626	1	1	44	44
Ah12g192600.1	54	gnl|BL_ORD_ID|265190	sp|Q6Z2W3|ARFE_ORYSJ Auxin response factor 5 OS=Oryza sativa subsp. japonica OX=39947 GN=ARF5 PE=2 SV=2	265190	1142	0.814815	3.96e-15	3.96e-15	3.96e-15	1	44	266	309	0.931818	0.931818	70.0922	70.0922	1	1	44	44
Ah12g192600.1	54	gnl|BL_ORD_ID|44037	sp|Q8RYC8|ARFS_ARATH Auxin response factor 19 OS=Arabidopsis thaliana OX=3702 GN=ARF19 PE=1 SV=2	44037	1086	0.814815	1.52e-13	1.52e-13	1.52e-13	1	44	244	287	0.954545	0.954545	65.855	65.855	1	1	44	44
Ah12g192600.1	54	gnl|BL_ORD_ID|224110	sp|Q258Y5|ARFL_ORYSI Auxin response factor 12 OS=Oryza sativa subsp. indica OX=39946 GN=ARF12 PE=3 SV=1	224110	816	0.814815	2.36e-13	2.36e-13	2.36e-13	1	44	253	296	0.909091	0.909091	65.0846	65.0846	1	1	44	44
Ah12g192600.1	54	gnl|BL_ORD_ID|80969	sp|Q0J951|ARFL_ORYSJ Auxin response factor 12 OS=Oryza sativa subsp. japonica OX=39947 GN=ARF12 PE=2 SV=1	80969	818	0.814815	2.36e-13	2.36e-13	2.36e-13	1	44	253	296	0.909091	0.909091	65.0846	65.0846	1	1	44	44
Ah12g192600.1	54	gnl|BL_ORD_ID|228379	sp|Q2QM84|ARFY_ORYSJ Auxin response factor 25 OS=Oryza sativa subsp. japonica OX=39947 GN=ARF25 PE=2 SV=1	228379	899	0.814815	2.39e-13	2.39e-13	2.39e-13	1	44	250	293	0.909091	0.909091	65.0846	65.0846	1	1	44	44
Ah12g192600.1	54	gnl|BL_ORD_ID|25861	sp|P93022|ARFG_ARATH Auxin response factor 7 OS=Arabidopsis thaliana OX=3702 GN=ARF7 PE=1 SV=2	25861	1164	0.814815	2.41e-13	2.41e-13	2.41e-13	1	44	245	288	0.954545	0.954545	65.0846	65.0846	1	1	44	44
Ah12g192600.1	54	gnl|BL_ORD_ID|262249	sp|Q6H6V4|ARFF_ORYSJ Auxin response factor 6 OS=Oryza sativa subsp. japonica OX=39947 GN=ARF6 PE=1 SV=1	262249	908	0.814815	2.74e-13	2.74e-13	2.74e-13	1	44	252	295	0.909091	0.909091	65.0846	65.0846	1	1	44	44
Ah12g192600.1	54	gnl|BL_ORD_ID|112491	sp|A2X1A1|ARFF_ORYSI Auxin response factor 6 OS=Oryza sativa subsp. indica OX=39946 GN=ARF6 PE=3 SV=1	112491	908	0.814815	2.74e-13	2.74e-13	2.74e-13	1	44	252	295	0.909091	0.909091	65.0846	65.0846	1	1	44	44
Ah12g192600.1	54	gnl|BL_ORD_ID|90376	sp|Q6YZW0|ARFU_ORYSJ Auxin response factor 21 OS=Oryza sativa subsp. japonica OX=39947 GN=ARF21 PE=2 SV=2	90376	1116	0.814815	2.82e-13	2.82e-13	2.82e-13	1	44	250	293	0.886364	0.886364	65.0846	65.0846	1	1	44	44
Ah12g192600.1	54	gnl|BL_ORD_ID|112597	sp|A2YG67|ARFQ_ORYSI Auxin response factor 17 OS=Oryza sativa subsp. indica OX=39946 GN=ARF17 PE=3 SV=1	112597	917	0.814815	7.2e-13	7.2e-13	7.2e-13	1	44	252	295	0.909091	0.909091	63.929	63.929	1	1	44	44
Ah12g192600.1	54	gnl|BL_ORD_ID|25862	sp|P93024|ARFE_ARATH Auxin response factor 5 OS=Arabidopsis thaliana OX=3702 GN=ARF5 PE=1 SV=3	25862	902	0.796296	7.34e-13	7.34e-13	7.34e-13	1	43	276	318	0.906977	0.906977	63.929	63.929	1	1	43	43
Ah12g192600.1	54	gnl|BL_ORD_ID|256842	sp|Q653U3|ARFQ_ORYSJ Auxin response factor 17 OS=Oryza sativa subsp. japonica OX=39947 GN=ARF17 PE=2 SV=1	256842	917	0.814815	7.41e-13	7.41e-13	7.41e-13	1	44	252	295	0.909091	0.909091	63.5438	63.5438	1	1	44	44
Ah12g192600.1	54	gnl|BL_ORD_ID|58122	sp|Q9ZTX8|ARFF_ARATH Auxin response factor 6 OS=Arabidopsis thaliana OX=3702 GN=ARF6 PE=1 SV=2	58122	935	0.814815	7.78e-13	7.78e-13	7.78e-13	1	44	247	290	0.909091	0.909091	63.5438	63.5438	1	1	44	44
Ah12g192600.1	54	gnl|BL_ORD_ID|112652	sp|A2ZET6|ARFW_ORYSI Auxin response factor 23 OS=Oryza sativa subsp. indica OX=39946 GN=ARF23 PE=2 SV=1	112652	853	0.796296	3.37e-10	3.37e-10	3.37e-10	1	43	267	309	0.72093	0.72093	56.225	56.225	1	1	43	43
Ah12g192600.1	54	gnl|BL_ORD_ID|83218	sp|Q2R3F5|ARFW_ORYSJ Auxin response factor 23 OS=Oryza sativa subsp. japonica OX=39947 GN=ARF23 PE=1 SV=2	83218	853	0.796296	3.37e-10	3.37e-10	3.37e-10	1	43	267	309	0.72093	0.72093	56.225	56.225	1	1	43	43
Ah12g192600.1	54	gnl|BL_ORD_ID|46451	sp|Q94JM3|ARFB_ARATH Auxin response factor 2 OS=Arabidopsis thaliana OX=3702 GN=ARF2 PE=1 SV=2	46451	859	0.796296	3.98e-10	3.98e-10	3.98e-10	1	43	282	324	0.744186	0.744186	55.8398	55.8398	1	1	43	43
Ah12g192600.1	54	gnl|BL_ORD_ID|228393	sp|Q2QQX6|ARFX_ORYSJ Auxin response factor 24 OS=Oryza sativa subsp. japonica OX=39947 GN=ARF24 PE=2 SV=1	228393	841	0.796296	7.59e-10	7.59e-10	7.59e-10	1	43	266	308	0.697674	0.697674	55.0694	55.0694	1	1	43	43
Ah12g192600.1	54	gnl|BL_ORD_ID|249616	sp|Q5JK20|ARFD_ORYSJ Auxin response factor 4 OS=Oryza sativa subsp. japonica OX=39947 GN=ARF4 PE=2 SV=1	249616	808	0.796296	7.81e-10	7.81e-10	7.81e-10	1	43	247	289	0.72093	0.72093	55.0694	55.0694	1	1	43	43
Ah12g192600.1	54	gnl|BL_ORD_ID|50077	sp|Q9FGV1|ARFH_ARATH Auxin response factor 8 OS=Arabidopsis thaliana OX=3702 GN=ARF8 PE=1 SV=2	50077	811	0.814815	9.97e-10	9.97e-10	9.97e-10	1	44	244	287	0.886364	0.886364	54.6842	54.6842	1	1	44	44
Ah12g192600.1	54	gnl|BL_ORD_ID|207557	sp|Q01K26|ARFK_ORYSI Auxin response factor 11 OS=Oryza sativa subsp. indica OX=39946 GN=ARF11 PE=3 SV=2	207557	955	0.833333	1.07e-09	1.07e-09	1.07e-09	1	45	261	305	0.844444	0.844444	54.6842	54.6842	1	1	45	45
Ah12g192600.1	54	gnl|BL_ORD_ID|94426	sp|Q8S983|ARFK_ORYSJ Auxin response factor 11 OS=Oryza sativa subsp. japonica OX=39947 GN=ARF11 PE=2 SV=1	94426	955	0.833333	1.07e-09	1.07e-09	1.07e-09	1	45	261	305	0.844444	0.844444	54.6842	54.6842	1	1	45	45
Ah12g192600.1	54	gnl|BL_ORD_ID|65424	sp|K4DF01|ARF2B_SOLLC Auxin response factor 2B OS=Solanum lycopersicum OX=4081 GN=ARF2B PE=2 SV=1	65424	828	0.796296	2.82e-09	2.82e-09	2.82e-09	1	43	246	288	0.72093	0.72093	53.5286	53.5286	1	1	43	43
Ah12g192600.1	54	gnl|BL_ORD_ID|31559	sp|Q2LAJ3|ARF2A_SOLLC Auxin response factor 2A OS=Solanum lycopersicum OX=4081 GN=ARF2A PE=1 SV=1	31559	846	0.796296	3.36e-09	3.36e-09	3.36e-09	1	43	264	306	0.697674	0.697674	53.5286	53.5286	1	1	43	43
Ah12g192600.1	54	gnl|BL_ORD_ID|213459	sp|Q0JCZ4|ARFI_ORYSJ Auxin response factor 9 OS=Oryza sativa subsp. japonica OX=39947 GN=ARF9 PE=2 SV=1	213459	673	0.777778	4.63e-09	4.63e-09	4.63e-09	1	42	244	285	0.738095	0.738095	53.1434	53.1434	1	1	42	42
Ah12g192600.1	54	gnl|BL_ORD_ID|42839	sp|Q8L7G0|ARFA_ARATH Auxin response factor 1 OS=Arabidopsis thaliana OX=3702 GN=ARF1 PE=1 SV=2	42839	665	0.777778	5.47e-09	5.47e-09	5.47e-09	1	42	242	283	0.714286	0.714286	52.7582	52.7582	1	1	42	42
Ah12g192600.1	54	gnl|BL_ORD_ID|265123	sp|Q6YVY0|ARFG_ORYSJ Auxin response factor 7 OS=Oryza sativa subsp. japonica OX=39947 GN=ARF7 PE=2 SV=1	265123	678	0.777778	1.9e-08	1.9e-08	1.9e-08	1	42	246	287	0.714286	0.714286	51.2174	51.2174	1	1	42	42
Ah12g192600.1	54	gnl|BL_ORD_ID|250869	sp|Q5NB85|ARFA_ORYSJ Auxin response factor 1 OS=Oryza sativa subsp. japonica OX=39947 GN=ARF1 PE=2 SV=1	250869	699	0.777778	2.33e-08	2.33e-08	2.33e-08	1	42	240	281	0.714286	0.714286	50.8322	50.8322	1	1	42	42
Ah12g192600.1	54	gnl|BL_ORD_ID|285387	sp|Q8S985|ARFO_ORYSJ Auxin response factor 15 OS=Oryza sativa subsp. japonica OX=39947 GN=ARF15 PE=2 SV=1	285387	712	0.777778	3.59e-08	3.59e-08	3.59e-08	2	43	261	302	0.690476	0.690476	50.447	50.447	1	1	42	42
Ah12g192600.1	54	gnl|BL_ORD_ID|56835	sp|Q9XED8|ARFI_ARATH Auxin response factor 9 OS=Arabidopsis thaliana OX=3702 GN=ARF9 PE=1 SV=1	56835	638	0.796296	3.35e-07	3.35e-07	3.35e-07	1	43	234	274	0.674419	0.674419	47.7506	47.7506	1	1	43	41
Ah12g192600.1	54	gnl|BL_ORD_ID|213477	sp|Q0JKI9|ARFB_ORYSJ Auxin response factor 2 OS=Oryza sativa subsp. japonica OX=39947 GN=ARF2 PE=2 SV=1	213477	718	0.833333	5.89e-06	5.89e-06	5.89e-06	6	50	270	309	0.666667	0.666667	44.2838	44.2838	1	1	45	40
Ah12g192600.1	54	gnl|BL_ORD_ID|48902	sp|Q9C5W9|ARFR_ARATH Auxin response factor 18 OS=Arabidopsis thaliana OX=3702 GN=ARF18 PE=1 SV=1	48902	602	0.796296	8.87e-06	8.87e-06	8.87e-06	1	43	246	286	0.674419	0.674419	43.5134	43.5134	1	1	43	41
Ah13g328900.1	1138	gnl|BL_ORD_ID|44037	sp|Q8RYC8|ARFS_ARATH Auxin response factor 19 OS=Arabidopsis thaliana OX=3702 GN=ARF19 PE=1 SV=2	44037	1086	0.448435	0	0	0	1	489	1	487	0.912065	0.912065	839.721	839.721	1	1	489	487
Ah13g328900.1	1138	gnl|BL_ORD_ID|25861	sp|P93022|ARFG_ARATH Auxin response factor 7 OS=Arabidopsis thaliana OX=3702 GN=ARF7 PE=1 SV=2	25861	1164	0.432337	0	0	0	1	492	1	498	0.885542	0.885542	806.594	806.594	1	1	492	498
Ah13g328900.1	1138	gnl|BL_ORD_ID|112680	sp|A3B9A0|ARFP_ORYSJ Auxin response factor 16 OS=Oryza sativa subsp. japonica OX=39947 GN=ARF16 PE=2 SV=1	112680	1055	0.449289	0	0	0	5	475	6	479	0.871579	0.871579	759.214	759.214	1	1	471	474
Ah13g328900.1	1138	gnl|BL_ORD_ID|112590	sp|A2YAA5|ARFP_ORYSI Auxin response factor 16 OS=Oryza sativa subsp. indica OX=39946 GN=ARF16 PE=2 SV=1	112590	1055	0.449289	0	0	0	5	475	6	479	0.869474	0.869474	757.288	757.288	1	1	471	474
Ah13g328900.1	1138	gnl|BL_ORD_ID|265190	sp|Q6Z2W3|ARFE_ORYSJ Auxin response factor 5 OS=Oryza sativa subsp. japonica OX=39947 GN=ARF5 PE=2 SV=2	265190	1142	0.804729	0	3.44e-64	6.88e-64	14	1130	33	1129	0.536082	0.75	240.736	676.011	2	2	897	919
Ah13g328900.1	1138	gnl|BL_ORD_ID|80845	sp|Q0D9R7|ARFS_ORYSJ Auxin response factor 19 OS=Oryza sativa subsp. japonica OX=39947 GN=ARF19 PE=2 SV=2	80845	1161	0.467487	0	0	0	14	545	38	577	0.777372	0.777372	647.892	647.892	1	1	532	540
Ah13g328900.1	1138	gnl|BL_ORD_ID|90376	sp|Q6YZW0|ARFU_ORYSJ Auxin response factor 21 OS=Oryza sativa subsp. japonica OX=39947 GN=ARF21 PE=2 SV=2	90376	1116	0.424731	0	0	0	20	488	22	495	0.795833	0.795833	630.943	630.943	1	1	469	474
Ah13g328900.1	1138	gnl|BL_ORD_ID|58122	sp|Q9ZTX8|ARFF_ARATH Auxin response factor 6 OS=Arabidopsis thaliana OX=3702 GN=ARF6 PE=1 SV=2	58122	935	0.549733	1.87e-180	3.09e-30	6.17e-30	1	1102	1	888	0.771739	0.790698	132.494	556.214	2	2	512	514
Ah13g328900.1	1138	gnl|BL_ORD_ID|262249	sp|Q6H6V4|ARFF_ORYSJ Auxin response factor 6 OS=Oryza sativa subsp. japonica OX=39947 GN=ARF6 PE=1 SV=1	262249	908	0.679515	4.06e-179	1.3e-32	2.6e-32	16	1102	23	869	0.531381	0.801956	139.813	551.977	2	2	630	617
Ah13g328900.1	1138	gnl|BL_ORD_ID|112491	sp|A2X1A1|ARFF_ORYSI Auxin response factor 6 OS=Oryza sativa subsp. indica OX=39946 GN=ARF6 PE=3 SV=1	112491	908	0.679515	4.06e-179	1.3e-32	2.6e-32	16	1102	23	869	0.531381	0.801956	139.813	551.977	2	2	630	617
Ah13g328900.1	1138	gnl|BL_ORD_ID|112597	sp|A2YG67|ARFQ_ORYSI Auxin response factor 17 OS=Oryza sativa subsp. indica OX=39946 GN=ARF17 PE=3 SV=1	112597	917	0.636859	2.52e-177	2.02e-29	4.04e-29	16	1098	23	874	0.573604	0.794621	129.798	547.354	2	2	595	584
Ah13g328900.1	1138	gnl|BL_ORD_ID|256842	sp|Q653U3|ARFQ_ORYSJ Auxin response factor 17 OS=Oryza sativa subsp. japonica OX=39947 GN=ARF17 PE=2 SV=1	256842	917	0.636859	2.74e-177	1.95e-29	3.9e-29	16	1098	23	874	0.573604	0.794621	129.798	547.354	2	2	595	584
Ah13g328900.1	1138	gnl|BL_ORD_ID|228379	sp|Q2QM84|ARFY_ORYSJ Auxin response factor 25 OS=Oryza sativa subsp. japonica OX=39947 GN=ARF25 PE=2 SV=1	228379	899	0.644049	6.46e-174	6.66e-31	1.33e-30	14	1103	19	859	0.6	0.786058	134.42	538.11	2	2	580	579
Ah13g328900.1	1138	gnl|BL_ORD_ID|224110	sp|Q258Y5|ARFL_ORYSI Auxin response factor 12 OS=Oryza sativa subsp. indica OX=39946 GN=ARF12 PE=3 SV=1	224110	816	0.602941	3.47e-173	1.61e-29	3.21e-29	17	1103	25	810	0.666667	0.823377	129.798	533.487	2	2	501	492
Ah13g328900.1	1138	gnl|BL_ORD_ID|80969	sp|Q0J951|ARFL_ORYSJ Auxin response factor 12 OS=Oryza sativa subsp. japonica OX=39947 GN=ARF12 PE=2 SV=1	80969	818	0.601467	3.69e-173	1.61e-29	3.23e-29	17	1103	25	812	0.666667	0.823377	129.798	533.487	2	2	501	492
Ah13g328900.1	1138	gnl|BL_ORD_ID|50077	sp|Q9FGV1|ARFH_ARATH Auxin response factor 8 OS=Arabidopsis thaliana OX=3702 GN=ARF8 PE=1 SV=2	50077	811	0.651048	2.14e-169	8.58e-29	1.72e-28	1	1106	1	798	0.706897	0.765808	127.487	523.472	2	2	536	528
Ah13g328900.1	1138	gnl|BL_ORD_ID|25862	sp|P93024|ARFE_ARATH Auxin response factor 5 OS=Arabidopsis thaliana OX=3702 GN=ARF5 PE=1 SV=3	25862	902	0.681818	5.42e-166	4.43e-36	8.86e-36	16	1102	47	885	0.567686	0.76247	150.984	517.309	2	2	631	615
Ah13g328900.1	1138	gnl|BL_ORD_ID|207557	sp|Q01K26|ARFK_ORYSI Auxin response factor 11 OS=Oryza sativa subsp. indica OX=39946 GN=ARF11 PE=3 SV=2	207557	955	0.457592	3.31e-165	1.47e-34	2.94e-34	14	1102	30	944	0.827988	0.851064	146.362	516.924	2	2	436	437
Ah13g328900.1	1138	gnl|BL_ORD_ID|94426	sp|Q8S983|ARFK_ORYSJ Auxin response factor 11 OS=Oryza sativa subsp. japonica OX=39947 GN=ARF11 PE=2 SV=1	94426	955	0.457592	3.31e-165	1.47e-34	2.94e-34	14	1102	30	944	0.827988	0.851064	146.362	516.924	2	2	436	437
Ah13g328900.1	1138	gnl|BL_ORD_ID|31559	sp|Q2LAJ3|ARF2A_SOLLC Auxin response factor 2A OS=Solanum lycopersicum OX=4081 GN=ARF2A PE=1 SV=1	31559	846	0.562648	6.23e-124	1.48e-15	2.95e-15	4	1098	14	808	0.666667	0.675258	84.7297	404.445	2	2	466	476
Ah13g328900.1	1138	gnl|BL_ORD_ID|46451	sp|Q94JM3|ARFB_ARATH Auxin response factor 2 OS=Arabidopsis thaliana OX=3702 GN=ARF2 PE=1 SV=2	46451	859	0.520373	1.03e-122	9.28e-18	1.86e-17	23	1098	61	821	0.694737	0.696133	91.6633	401.749	2	2	447	447
Ah13g328900.1	1138	gnl|BL_ORD_ID|65424	sp|K4DF01|ARF2B_SOLLC Auxin response factor 2B OS=Solanum lycopersicum OX=4081 GN=ARF2B PE=2 SV=1	65424	828	0.547101	7.94e-122	2.5e-13	5e-13	17	1099	19	791	0.637363	0.69863	77.411	398.282	2	2	454	453
Ah13g328900.1	1138	gnl|BL_ORD_ID|249616	sp|Q5JK20|ARFD_ORYSJ Auxin response factor 4 OS=Oryza sativa subsp. japonica OX=39947 GN=ARF4 PE=2 SV=1	249616	808	0.608911	2.67e-121	1.43e-20	2.87e-20	13	1113	14	806	0.628099	0.676471	100.908	396.356	2	2	478	492
Ah13g328900.1	1138	gnl|BL_ORD_ID|42839	sp|Q8L7G0|ARFA_ARATH Auxin response factor 1 OS=Arabidopsis thaliana OX=3702 GN=ARF1 PE=1 SV=2	42839	665	0.714286	1.01e-119	4.88e-17	9.77e-17	23	1099	22	631	0.641026	0.719008	88.9669	387.882	2	2	471	475
Ah13g328900.1	1138	gnl|BL_ORD_ID|228393	sp|Q2QQX6|ARFX_ORYSJ Auxin response factor 24 OS=Oryza sativa subsp. japonica OX=39947 GN=ARF24 PE=2 SV=1	228393	841	0.538644	4.8e-117	4.3e-16	8.6e-16	23	1099	32	802	0.648352	0.667582	86.2705	385.956	2	2	440	453
Ah13g328900.1	1138	gnl|BL_ORD_ID|83218	sp|Q2R3F5|ARFW_ORYSJ Auxin response factor 23 OS=Oryza sativa subsp. japonica OX=39947 GN=ARF23 PE=1 SV=2	83218	853	0.505275	4.53e-116	1.33e-17	2.66e-17	22	1099	40	814	0.681319	0.688761	91.2781	383.645	2	2	426	431
Ah13g328900.1	1138	gnl|BL_ORD_ID|112652	sp|A2ZET6|ARFW_ORYSI Auxin response factor 23 OS=Oryza sativa subsp. indica OX=39946 GN=ARF23 PE=2 SV=1	112652	853	0.505275	1.39e-115	1.31e-17	2.62e-17	22	1099	40	814	0.681319	0.682997	91.2781	382.489	2	2	426	431
Ah13g328900.1	1138	gnl|BL_ORD_ID|213459	sp|Q0JCZ4|ARFI_ORYSJ Auxin response factor 9 OS=Oryza sativa subsp. japonica OX=39947 GN=ARF9 PE=2 SV=1	213459	673	0.692422	3.31e-114	3.76e-17	7.53e-17	23	1099	24	636	0.670103	0.686327	89.3521	373.244	2	2	464	466
Ah13g328900.1	1138	gnl|BL_ORD_ID|265123	sp|Q6YVY0|ARFG_ORYSJ Auxin response factor 7 OS=Oryza sativa subsp. japonica OX=39947 GN=ARF7 PE=2 SV=1	265123	678	0.637168	7.28e-114	5.65e-19	1.13e-18	23	1099	26	637	0.690722	0.710914	95.5153	372.474	2	2	433	432
Ah13g328900.1	1138	gnl|BL_ORD_ID|101564	sp|Q9ZTX9|ARFD_ARATH Auxin response factor 4 OS=Arabidopsis thaliana OX=3702 GN=ARF4 PE=1 SV=1	101564	788	0.564721	3.81e-109	5.91e-19	1.18e-18	20	1101	62	756	0.663265	0.671429	95.5153	363.229	2	2	437	445
Ah13g328900.1	1138	gnl|BL_ORD_ID|5287	sp|O23661|ARFC_ARATH Auxin response factor 3 OS=Arabidopsis thaliana OX=3702 GN=ARF3 PE=1 SV=2	5287	608	0.552632	1.99e-105	1.99e-105	1.99e-105	23	356	54	389	0.665698	0.665698	347.436	347.436	1	1	334	336
Ah13g328900.1	1138	gnl|BL_ORD_ID|101518	sp|Q9ZPY6|ARFK_ARATH Auxin response factor 11 OS=Arabidopsis thaliana OX=3702 GN=ARF11 PE=2 SV=3	101518	622	0.713826	1.31e-103	3.54e-16	7.07e-16	20	1107	39	610	0.617647	0.675214	86.2705	343.199	2	2	446	444
Ah13g328900.1	1138	gnl|BL_ORD_ID|56835	sp|Q9XED8|ARFI_ARATH Auxin response factor 9 OS=Arabidopsis thaliana OX=3702 GN=ARF9 PE=1 SV=1	56835	638	0.702194	6.48e-102	1.37e-17	2.75e-17	23	1099	12	611	0.661064	0.663265	90.8929	338.961	2	2	451	448
Ah13g328900.1	1138	gnl|BL_ORD_ID|48902	sp|Q9C5W9|ARFR_ARATH Auxin response factor 18 OS=Arabidopsis thaliana OX=3702 GN=ARF18 PE=1 SV=1	48902	602	0.747508	1.66e-100	1.18e-16	2.36e-16	6	1099	8	577	0.633609	0.638298	87.8113	333.954	2	2	454	450
Ah13g328900.1	1138	gnl|BL_ORD_ID|285387	sp|Q8S985|ARFO_ORYSJ Auxin response factor 15 OS=Oryza sativa subsp. japonica OX=39947 GN=ARF15 PE=2 SV=1	285387	712	0.467697	1.69e-98	1.69e-98	1.69e-98	23	355	38	370	0.653846	0.653846	332.028	332.028	1	1	333	333
Ah13g328900.1	1138	gnl|BL_ORD_ID|213477	sp|Q0JKI9|ARFB_ORYSJ Auxin response factor 2 OS=Oryza sativa subsp. japonica OX=39947 GN=ARF2 PE=2 SV=1	213477	718	0.469359	4.41e-95	4.41e-95	4.41e-95	23	355	39	375	0.635057	0.635057	322.783	322.783	1	1	333	337
Ah13g328900.1	1138	gnl|BL_ORD_ID|250869	sp|Q5NB85|ARFA_ORYSJ Auxin response factor 1 OS=Oryza sativa subsp. japonica OX=39947 GN=ARF1 PE=2 SV=1	250869	699	0.593705	4.58e-95	7.8e-10	1.56e-09	22	1087	17	668	0.569767	0.654762	65.855	322.398	2	2	419	415
Ah13g328900.1	1138	gnl|BL_ORD_ID|249627	sp|Q5JMM1|ARFC_ORYSJ Auxin response factor 3 OS=Oryza sativa subsp. japonica OX=39947 GN=ARF3 PE=2 SV=1	249627	731	0.46922	4.55e-93	4.55e-93	4.55e-93	20	357	79	421	0.62536	0.62536	317.775	317.775	1	1	338	343
Ah13g328900.1	1138	gnl|BL_ORD_ID|293915	sp|Q9C8N9|ARFU_ARATH Putative auxin response factor 21 OS=Arabidopsis thaliana OX=3702 GN=ARF21 PE=3 SV=2	293915	606	0.69967	3.02e-91	6.4e-14	1.28e-13	14	1096	18	596	0.631884	0.647727	78.9518	308.916	2	2	432	424
Ah13g328900.1	1138	gnl|BL_ORD_ID|298674	sp|Q9LQE8|ARFN_ARATH Putative auxin response factor 14 OS=Arabidopsis thaliana OX=3702 GN=ARF14 PE=3 SV=2	298674	605	0.710744	2.24e-89	5.61e-14	1.12e-13	14	1098	18	597	0.614035	0.649485	78.9518	303.908	2	2	438	430
Ah13g328900.1	1138	gnl|BL_ORD_ID|303692	sp|Q9XID4|ARFL_ARATH Auxin response factor 12 OS=Arabidopsis thaliana OX=3702 GN=ARF12 PE=2 SV=2	303692	593	0.698145	3.42e-88	5.16e-13	1.03e-12	14	1089	18	589	0.611111	0.679012	75.8702	300.056	2	2	422	414
Ah13g328900.1	1138	gnl|BL_ORD_ID|212518	sp|Q0DGS1|ARFN_ORYSJ Auxin response factor 14 OS=Oryza sativa subsp. japonica OX=39947 GN=ARF14 PE=2 SV=2	212518	687	0.500728	3.55e-87	3.55e-87	3.55e-87	20	357	20	363	0.621777	0.621777	300.056	300.056	1	1	338	344
Ah13g328900.1	1138	gnl|BL_ORD_ID|293882	sp|Q9C7I9|ARFT_ARATH Auxin response factor 20 OS=Arabidopsis thaliana OX=3702 GN=ARF20 PE=2 SV=3	293882	590	0.723729	1.11e-86	1.92e-13	3.84e-13	14	1096	18	580	0.605714	0.647727	77.411	295.819	2	2	437	427
Ah13g328900.1	1138	gnl|BL_ORD_ID|298673	sp|Q9LQE3|ARFO_ARATH Putative auxin response factor 15 OS=Arabidopsis thaliana OX=3702 GN=ARF15 PE=3 SV=2	298673	593	0.733558	4.74e-86	7.16e-13	1.43e-12	17	1089	21	589	0.606742	0.647727	75.485	294.278	2	2	443	435
Ah13g328900.1	1138	gnl|BL_ORD_ID|295707	sp|Q9FX25|ARFM_ARATH Auxin response factor 13 OS=Arabidopsis thaliana OX=3702 GN=ARF13 PE=2 SV=3	295707	621	0.697262	2.18e-84	3.18e-10	6.37e-10	17	1106	19	603	0.571429	0.598837	67.0106	290.426	2	2	439	433
Ah13g328900.1	1138	gnl|BL_ORD_ID|293914	sp|Q9C8N7|ARFV_ARATH Auxin response factor 22 OS=Arabidopsis thaliana OX=3702 GN=ARF22 PE=2 SV=2	293914	598	0.730769	3.97e-84	7.59e-12	1.52e-11	14	1090	18	588	0.607242	0.629213	72.4034	289.271	2	2	447	437
Ah13g328900.1	1138	gnl|BL_ORD_ID|46189	sp|Q93YR9|ARFP_ARATH Auxin response factor 16 OS=Arabidopsis thaliana OX=3702 GN=ARF16 PE=1 SV=1	46189	670	0.595522	6.57e-81	6.57e-81	6.57e-81	15	377	11	409	0.552826	0.552826	282.337	282.337	1	1	363	399
Ah13g328900.1	1138	gnl|BL_ORD_ID|272519	sp|Q7XKK6|ARFJ_ORYSJ Auxin response factor 10 OS=Oryza sativa subsp. japonica OX=39947 GN=ARF10 PE=2 SV=3	272519	699	0.539342	2.21e-80	2.21e-80	2.21e-80	10	357	10	386	0.562982	0.562982	281.567	281.567	1	1	348	377
Ah13g328900.1	1138	gnl|BL_ORD_ID|207548	sp|Q01I35|ARFJ_ORYSI Auxin response factor 10 OS=Oryza sativa subsp. indica OX=39946 GN=ARF10 PE=3 SV=2	207548	699	0.539342	2.21e-80	2.21e-80	2.21e-80	10	357	10	386	0.562982	0.562982	281.567	281.567	1	1	348	377
Ah13g328900.1	1138	gnl|BL_ORD_ID|54542	sp|Q9SKN5|ARFJ_ARATH Auxin response factor 10 OS=Arabidopsis thaliana OX=3702 GN=ARF10 PE=1 SV=1	54542	693	0.613276	2.23e-80	2.23e-80	2.23e-80	16	378	3	427	0.509259	0.509259	281.182	281.182	1	1	363	425
Ah14g207500.1	193	gnl|BL_ORD_ID|80845	sp|Q0D9R7|ARFS_ORYSJ Auxin response factor 19 OS=Oryza sativa subsp. japonica OX=39947 GN=ARF19 PE=2 SV=2	80845	1161	0.626943	1.94e-40	1.94e-40	1.94e-40	1	121	187	317	0.664122	0.664122	149.058	149.058	1	1	121	131
Ah14g207500.1	193	gnl|BL_ORD_ID|25861	sp|P93022|ARFG_ARATH Auxin response factor 7 OS=Arabidopsis thaliana OX=3702 GN=ARF7 PE=1 SV=2	25861	1164	0.642487	2.43e-39	2.43e-39	2.43e-39	1	124	160	293	0.656716	0.656716	145.976	145.976	1	1	124	134
Ah14g207500.1	193	gnl|BL_ORD_ID|265190	sp|Q6Z2W3|ARFE_ORYSJ Auxin response factor 5 OS=Oryza sativa subsp. japonica OX=39947 GN=ARF5 PE=2 SV=2	265190	1142	0.626943	1.46e-38	1.46e-38	1.46e-38	1	121	181	311	0.664122	0.664122	143.665	143.665	1	1	121	131
Ah14g207500.1	193	gnl|BL_ORD_ID|44037	sp|Q8RYC8|ARFS_ARATH Auxin response factor 19 OS=Arabidopsis thaliana OX=3702 GN=ARF19 PE=1 SV=2	44037	1086	0.642487	3.15e-38	3.15e-38	3.15e-38	1	124	159	292	0.641791	0.641791	142.895	142.895	1	1	124	134
Ah14g207500.1	193	gnl|BL_ORD_ID|90376	sp|Q6YZW0|ARFU_ORYSJ Auxin response factor 21 OS=Oryza sativa subsp. japonica OX=39947 GN=ARF21 PE=2 SV=2	90376	1116	0.626943	1.56e-37	1.56e-37	1.56e-37	1	121	165	295	0.648855	0.648855	140.969	140.969	1	1	121	131
Ah14g207500.1	193	gnl|BL_ORD_ID|112680	sp|A3B9A0|ARFP_ORYSJ Auxin response factor 16 OS=Oryza sativa subsp. japonica OX=39947 GN=ARF16 PE=2 SV=1	112680	1055	0.642487	3.15e-37	3.15e-37	3.15e-37	1	124	160	293	0.619403	0.619403	139.813	139.813	1	1	124	134
Ah14g207500.1	193	gnl|BL_ORD_ID|112590	sp|A2YAA5|ARFP_ORYSI Auxin response factor 16 OS=Oryza sativa subsp. indica OX=39946 GN=ARF16 PE=2 SV=1	112590	1055	0.642487	3.15e-37	3.15e-37	3.15e-37	1	124	160	293	0.619403	0.619403	139.813	139.813	1	1	124	134
Ah14g207500.1	193	gnl|BL_ORD_ID|58122	sp|Q9ZTX8|ARFF_ARATH Auxin response factor 6 OS=Arabidopsis thaliana OX=3702 GN=ARF6 PE=1 SV=2	58122	935	0.611399	2.89e-35	2.89e-35	2.89e-35	2	119	163	290	0.625	0.625	134.42	134.42	1	1	118	128
Ah14g207500.1	193	gnl|BL_ORD_ID|25862	sp|P93024|ARFE_ARATH Auxin response factor 5 OS=Arabidopsis thaliana OX=3702 GN=ARF5 PE=1 SV=3	25862	902	0.621762	6.85e-35	6.85e-35	6.85e-35	2	121	192	321	0.601449	0.601449	133.265	133.265	1	1	120	130
Ah14g207500.1	193	gnl|BL_ORD_ID|228379	sp|Q2QM84|ARFY_ORYSJ Auxin response factor 25 OS=Oryza sativa subsp. japonica OX=39947 GN=ARF25 PE=2 SV=1	228379	899	0.61658	1.94e-34	1.94e-34	1.94e-34	1	119	165	293	0.612403	0.612403	131.724	131.724	1	1	119	129
Ah14g207500.1	193	gnl|BL_ORD_ID|207557	sp|Q01K26|ARFK_ORYSI Auxin response factor 11 OS=Oryza sativa subsp. indica OX=39946 GN=ARF11 PE=3 SV=2	207557	955	0.61658	3.65e-34	3.65e-34	3.65e-34	1	119	176	304	0.620155	0.620155	130.954	130.954	1	1	119	129
Ah14g207500.1	193	gnl|BL_ORD_ID|94426	sp|Q8S983|ARFK_ORYSJ Auxin response factor 11 OS=Oryza sativa subsp. japonica OX=39947 GN=ARF11 PE=2 SV=1	94426	955	0.61658	3.65e-34	3.65e-34	3.65e-34	1	119	176	304	0.620155	0.620155	130.954	130.954	1	1	119	129
Ah14g207500.1	193	gnl|BL_ORD_ID|256842	sp|Q653U3|ARFQ_ORYSJ Auxin response factor 17 OS=Oryza sativa subsp. japonica OX=39947 GN=ARF17 PE=2 SV=1	256842	917	0.61658	4.81e-33	4.81e-33	4.81e-33	1	119	167	295	0.604651	0.604651	127.872	127.872	1	1	119	129
Ah14g207500.1	193	gnl|BL_ORD_ID|112597	sp|A2YG67|ARFQ_ORYSI Auxin response factor 17 OS=Oryza sativa subsp. indica OX=39946 GN=ARF17 PE=3 SV=1	112597	917	0.61658	5.15e-33	5.15e-33	5.15e-33	1	119	167	295	0.604651	0.604651	127.872	127.872	1	1	119	129
Ah14g207500.1	193	gnl|BL_ORD_ID|262249	sp|Q6H6V4|ARFF_ORYSJ Auxin response factor 6 OS=Oryza sativa subsp. japonica OX=39947 GN=ARF6 PE=1 SV=1	262249	908	0.61658	5.19e-33	5.19e-33	5.19e-33	1	119	167	295	0.604651	0.604651	127.872	127.872	1	1	119	129
Ah14g207500.1	193	gnl|BL_ORD_ID|112491	sp|A2X1A1|ARFF_ORYSI Auxin response factor 6 OS=Oryza sativa subsp. indica OX=39946 GN=ARF6 PE=3 SV=1	112491	908	0.61658	5.19e-33	5.19e-33	5.19e-33	1	119	167	295	0.604651	0.604651	127.872	127.872	1	1	119	129
Ah14g207500.1	193	gnl|BL_ORD_ID|224110	sp|Q258Y5|ARFL_ORYSI Auxin response factor 12 OS=Oryza sativa subsp. indica OX=39946 GN=ARF12 PE=3 SV=1	224110	816	0.61658	1.26e-31	1.26e-31	1.26e-31	1	119	168	296	0.583942	0.583942	123.635	123.635	1	1	119	129
Ah14g207500.1	193	gnl|BL_ORD_ID|80969	sp|Q0J951|ARFL_ORYSJ Auxin response factor 12 OS=Oryza sativa subsp. japonica OX=39947 GN=ARF12 PE=2 SV=1	80969	818	0.61658	1.26e-31	1.26e-31	1.26e-31	1	119	168	296	0.583942	0.583942	123.635	123.635	1	1	119	129
Ah14g207500.1	193	gnl|BL_ORD_ID|50077	sp|Q9FGV1|ARFH_ARATH Auxin response factor 8 OS=Arabidopsis thaliana OX=3702 GN=ARF8 PE=1 SV=2	50077	811	0.61658	2.49e-29	2.49e-29	2.49e-29	1	119	159	287	0.59854	0.59854	117.087	117.087	1	1	119	129
Ah14g207500.1	193	gnl|BL_ORD_ID|31559	sp|Q2LAJ3|ARF2A_SOLLC Auxin response factor 2A OS=Solanum lycopersicum OX=4081 GN=ARF2A PE=1 SV=1	31559	846	0.606218	6.13e-27	6.13e-27	6.13e-27	2	118	180	306	0.562963	0.562963	110.153	110.153	1	1	117	127
Ah14g207500.1	193	gnl|BL_ORD_ID|46451	sp|Q94JM3|ARFB_ARATH Auxin response factor 2 OS=Arabidopsis thaliana OX=3702 GN=ARF2 PE=1 SV=2	46451	859	0.606218	7.1e-27	7.1e-27	7.1e-27	2	118	198	324	0.562963	0.562963	110.153	110.153	1	1	117	127
Ah14g207500.1	193	gnl|BL_ORD_ID|65424	sp|K4DF01|ARF2B_SOLLC Auxin response factor 2B OS=Solanum lycopersicum OX=4081 GN=ARF2B PE=2 SV=1	65424	828	0.585492	1.92e-26	1.92e-26	1.92e-26	2	114	162	284	0.572519	0.572519	108.997	108.997	1	1	113	123
Ah14g207500.1	193	gnl|BL_ORD_ID|285387	sp|Q8S985|ARFO_ORYSJ Auxin response factor 15 OS=Oryza sativa subsp. japonica OX=39947 GN=ARF15 PE=2 SV=1	285387	712	0.595855	9.08e-26	9.08e-26	9.08e-26	2	116	176	300	0.584	0.584	106.686	106.686	1	1	115	125
Ah14g207500.1	193	gnl|BL_ORD_ID|112652	sp|A2ZET6|ARFW_ORYSI Auxin response factor 23 OS=Oryza sativa subsp. indica OX=39946 GN=ARF23 PE=2 SV=1	112652	853	0.585492	2.32e-25	2.32e-25	2.32e-25	2	114	183	305	0.557252	0.557252	105.916	105.916	1	1	113	123
Ah14g207500.1	193	gnl|BL_ORD_ID|83218	sp|Q2R3F5|ARFW_ORYSJ Auxin response factor 23 OS=Oryza sativa subsp. japonica OX=39947 GN=ARF23 PE=1 SV=2	83218	853	0.585492	2.32e-25	2.32e-25	2.32e-25	2	114	183	305	0.557252	0.557252	105.916	105.916	1	1	113	123
Ah14g207500.1	193	gnl|BL_ORD_ID|249616	sp|Q5JK20|ARFD_ORYSJ Auxin response factor 4 OS=Oryza sativa subsp. japonica OX=39947 GN=ARF4 PE=2 SV=1	249616	808	0.595855	3.09e-25	3.09e-25	3.09e-25	4	118	165	289	0.556391	0.556391	105.531	105.531	1	1	115	125
Ah14g207500.1	193	gnl|BL_ORD_ID|213477	sp|Q0JKI9|ARFB_ORYSJ Auxin response factor 2 OS=Oryza sativa subsp. japonica OX=39947 GN=ARF2 PE=2 SV=1	213477	718	0.611399	5.26e-25	5.26e-25	5.26e-25	1	118	180	304	0.601562	0.601562	104.76	104.76	1	1	118	125
Ah14g207500.1	193	gnl|BL_ORD_ID|265123	sp|Q6YVY0|ARFG_ORYSJ Auxin response factor 7 OS=Oryza sativa subsp. japonica OX=39947 GN=ARF7 PE=2 SV=1	265123	678	0.57513	6.2e-25	6.2e-25	6.2e-25	4	114	164	284	0.565891	0.565891	104.375	104.375	1	1	111	121
Ah14g207500.1	193	gnl|BL_ORD_ID|101564	sp|Q9ZTX9|ARFD_ARATH Auxin response factor 4 OS=Arabidopsis thaliana OX=3702 GN=ARF4 PE=1 SV=1	101564	788	0.585492	7.61e-25	7.61e-25	7.61e-25	2	114	211	332	0.578125	0.578125	104.375	104.375	1	1	113	122
Ah14g207500.1	193	gnl|BL_ORD_ID|249627	sp|Q5JMM1|ARFC_ORYSJ Auxin response factor 3 OS=Oryza sativa subsp. japonica OX=39947 GN=ARF3 PE=2 SV=1	249627	731	0.595855	1.18e-24	1.18e-24	1.18e-24	4	118	227	348	0.616	0.616	103.605	103.605	1	1	115	122
Ah14g207500.1	193	gnl|BL_ORD_ID|228393	sp|Q2QQX6|ARFX_ORYSJ Auxin response factor 24 OS=Oryza sativa subsp. japonica OX=39947 GN=ARF24 PE=2 SV=1	228393	841	0.57513	1.37e-24	1.37e-24	1.37e-24	4	114	184	304	0.550388	0.550388	103.605	103.605	1	1	111	121
Ah14g207500.1	193	gnl|BL_ORD_ID|5287	sp|O23661|ARFC_ARATH Auxin response factor 3 OS=Arabidopsis thaliana OX=3702 GN=ARF3 PE=1 SV=2	5287	608	0.595855	3.55e-24	3.55e-24	3.55e-24	4	118	195	319	0.574627	0.574627	102.064	102.064	1	1	115	125
Ah14g207500.1	193	gnl|BL_ORD_ID|42839	sp|Q8L7G0|ARFA_ARATH Auxin response factor 1 OS=Arabidopsis thaliana OX=3702 GN=ARF1 PE=1 SV=2	42839	665	0.585492	1.85e-23	1.85e-23	1.85e-23	2	114	158	280	0.585366	0.585366	100.138	100.138	1	1	113	123
Ah14g207500.1	193	gnl|BL_ORD_ID|213459	sp|Q0JCZ4|ARFI_ORYSJ Auxin response factor 9 OS=Oryza sativa subsp. japonica OX=39947 GN=ARF9 PE=2 SV=1	213459	673	0.585492	5.06e-23	5.06e-23	5.06e-23	4	116	162	284	0.549618	0.549618	98.9821	98.9821	1	1	113	123
Ah14g207500.1	193	gnl|BL_ORD_ID|212518	sp|Q0DGS1|ARFN_ORYSJ Auxin response factor 14 OS=Oryza sativa subsp. japonica OX=39947 GN=ARF14 PE=2 SV=2	212518	687	0.585492	1.79e-21	1.79e-21	1.79e-21	4	116	169	291	0.569106	0.569106	94.3597	94.3597	1	1	113	123
Ah14g207500.1	193	gnl|BL_ORD_ID|250869	sp|Q5NB85|ARFA_ORYSJ Auxin response factor 1 OS=Oryza sativa subsp. japonica OX=39947 GN=ARF1 PE=2 SV=1	250869	699	0.590674	4.63e-20	4.63e-20	4.63e-20	1	114	155	278	0.535433	0.535433	90.5077	90.5077	1	1	114	124
Ah14g207500.1	193	gnl|BL_ORD_ID|56835	sp|Q9XED8|ARFI_ARATH Auxin response factor 9 OS=Arabidopsis thaliana OX=3702 GN=ARF9 PE=1 SV=1	56835	638	0.585492	4.79e-20	4.79e-20	4.79e-20	2	114	150	270	0.526718	0.526718	90.5077	90.5077	1	1	113	121
Ah14g207500.1	193	gnl|BL_ORD_ID|48902	sp|Q9C5W9|ARFR_ARATH Auxin response factor 18 OS=Arabidopsis thaliana OX=3702 GN=ARF18 PE=1 SV=1	48902	602	0.642487	5.73e-19	5.73e-19	5.73e-19	4	127	164	295	0.507042	0.507042	87.0409	87.0409	1	1	124	132
Ah14g207500.1	193	gnl|BL_ORD_ID|101518	sp|Q9ZPY6|ARFK_ARATH Auxin response factor 11 OS=Arabidopsis thaliana OX=3702 GN=ARF11 PE=2 SV=3	101518	622	0.57513	1.65e-18	1.65e-18	1.65e-18	4	114	181	299	0.556452	0.556452	85.8853	85.8853	1	1	111	119
Ah14g207500.1	193	gnl|BL_ORD_ID|46189	sp|Q93YR9|ARFP_ARATH Auxin response factor 16 OS=Arabidopsis thaliana OX=3702 GN=ARF16 PE=1 SV=1	46189	670	0.274611	1.87e-17	1.87e-17	1.87e-17	4	56	156	208	0.830189	0.830189	82.8037	82.8037	1	1	53	53
Ah14g207500.1	193	gnl|BL_ORD_ID|54542	sp|Q9SKN5|ARFJ_ARATH Auxin response factor 10 OS=Arabidopsis thaliana OX=3702 GN=ARF10 PE=1 SV=1	54542	693	0.274611	2.07e-17	2.07e-17	2.07e-17	4	56	151	203	0.792453	0.792453	82.8037	82.8037	1	1	53	53
Ah14g207500.1	193	gnl|BL_ORD_ID|495915	sp|Q6NMB7|WTR7_ARATH WAT1-related protein At1g43650 OS=Arabidopsis thaliana OX=3702 GN=At1g43650 PE=2 SV=1	495915	343	0.38342	2.34e-17	2.34e-17	2.34e-17	114	187	13	87	0.733333	0.733333	81.6481	81.6481	1	1	74	75
Ah14g207500.1	193	gnl|BL_ORD_ID|293479	sp|Q9AV47|ARFV_ORYSJ Auxin response factor 22 OS=Oryza sativa subsp. japonica OX=39947 GN=ARF22 PE=2 SV=1	293479	698	0.305699	3.04e-17	3.04e-17	3.04e-17	4	62	164	222	0.762712	0.762712	82.4185	82.4185	1	1	59	59
Ah14g207500.1	193	gnl|BL_ORD_ID|256839	sp|Q653H7|ARFR_ORYSJ Auxin response factor 18 OS=Oryza sativa subsp. japonica OX=39947 GN=ARF18 PE=2 SV=1	256839	700	0.274611	4.14e-17	4.14e-17	4.14e-17	4	56	164	216	0.811321	0.811321	82.0333	82.0333	1	1	53	53
Ah14g207500.1	193	gnl|BL_ORD_ID|262716	sp|Q6K223|ARFH_ORYSJ Auxin response factor 8 OS=Oryza sativa subsp. japonica OX=39947 GN=ARF8 PE=2 SV=1	262716	681	0.274611	5.86e-17	5.86e-17	5.86e-17	4	56	156	208	0.792453	0.792453	81.6481	81.6481	1	1	53	53
Ah14g207500.1	193	gnl|BL_ORD_ID|40330	sp|Q84WU6|ARFQ_ARATH Auxin response factor 17 OS=Arabidopsis thaliana OX=3702 GN=ARF17 PE=2 SV=1	40330	585	0.284974	1.01e-16	1.01e-16	1.01e-16	4	58	155	209	0.763636	0.763636	80.8777	80.8777	1	1	55	55
Ah14g207500.1	193	gnl|BL_ORD_ID|298673	sp|Q9LQE3|ARFO_ARATH Putative auxin response factor 15 OS=Arabidopsis thaliana OX=3702 GN=ARF15 PE=3 SV=2	298673	593	0.279793	2.65e-16	2.65e-16	2.65e-16	3	56	161	214	0.777778	0.777778	79.337	79.337	1	1	54	54
Ah14g207500.1	193	gnl|BL_ORD_ID|303692	sp|Q9XID4|ARFL_ARATH Auxin response factor 12 OS=Arabidopsis thaliana OX=3702 GN=ARF12 PE=2 SV=2	303692	593	0.580311	3.96e-16	3.96e-16	3.96e-16	3	114	161	280	0.540984	0.540984	78.9518	78.9518	1	1	112	120
Ah14g207500.1	193	gnl|BL_ORD_ID|272519	sp|Q7XKK6|ARFJ_ORYSJ Auxin response factor 10 OS=Oryza sativa subsp. japonica OX=39947 GN=ARF10 PE=2 SV=3	272519	699	0.274611	4.99e-16	4.99e-16	4.99e-16	4	56	161	213	0.792453	0.792453	78.9518	78.9518	1	1	53	53
Ah14g207500.1	193	gnl|BL_ORD_ID|207548	sp|Q01I35|ARFJ_ORYSI Auxin response factor 10 OS=Oryza sativa subsp. indica OX=39946 GN=ARF10 PE=3 SV=2	207548	699	0.274611	4.99e-16	4.99e-16	4.99e-16	4	56	161	213	0.792453	0.792453	78.9518	78.9518	1	1	53	53
Ah14g213300.1	162	gnl|BL_ORD_ID|44037	sp|Q8RYC8|ARFS_ARATH Auxin response factor 19 OS=Arabidopsis thaliana OX=3702 GN=ARF19 PE=1 SV=2	44037	1086	0.524691	1e-34	1e-34	1e-34	2	86	103	185	0.8	0.8	131.339	131.339	1	1	85	83
Ah14g213300.1	162	gnl|BL_ORD_ID|80845	sp|Q0D9R7|ARFS_ORYSJ Auxin response factor 19 OS=Oryza sativa subsp. japonica OX=39947 GN=ARF19 PE=2 SV=2	80845	1161	0.518519	2e-34	2e-34	2e-34	3	86	132	213	0.797619	0.797619	130.568	130.568	1	1	84	82
Ah14g213300.1	162	gnl|BL_ORD_ID|90376	sp|Q6YZW0|ARFU_ORYSJ Auxin response factor 21 OS=Oryza sativa subsp. japonica OX=39947 GN=ARF21 PE=2 SV=2	90376	1116	0.722222	7.43e-34	7.43e-34	7.43e-34	2	118	109	230	0.677419	0.677419	129.028	129.028	1	1	117	122
Ah14g213300.1	162	gnl|BL_ORD_ID|25861	sp|P93022|ARFG_ARATH Auxin response factor 7 OS=Arabidopsis thaliana OX=3702 GN=ARF7 PE=1 SV=2	25861	1164	0.524691	1.21e-33	1.21e-33	1.21e-33	2	86	104	186	0.8	0.8	128.257	128.257	1	1	85	83
Ah14g213300.1	162	gnl|BL_ORD_ID|265190	sp|Q6Z2W3|ARFE_ORYSJ Auxin response factor 5 OS=Oryza sativa subsp. japonica OX=39947 GN=ARF5 PE=2 SV=2	265190	1142	0.518519	2e-33	2e-33	2e-33	3	86	126	207	0.797619	0.797619	127.487	127.487	1	1	84	82
Ah14g213300.1	162	gnl|BL_ORD_ID|112680	sp|A3B9A0|ARFP_ORYSJ Auxin response factor 16 OS=Oryza sativa subsp. japonica OX=39947 GN=ARF16 PE=2 SV=1	112680	1055	0.524691	3.72e-32	3.72e-32	3.72e-32	2	86	104	186	0.788235	0.788235	124.02	124.02	1	1	85	83
Ah14g213300.1	162	gnl|BL_ORD_ID|112590	sp|A2YAA5|ARFP_ORYSI Auxin response factor 16 OS=Oryza sativa subsp. indica OX=39946 GN=ARF16 PE=2 SV=1	112590	1055	0.524691	4.06e-32	4.06e-32	4.06e-32	2	86	104	186	0.788235	0.788235	124.02	124.02	1	1	85	83
Ah14g213300.1	162	gnl|BL_ORD_ID|25862	sp|P93024|ARFE_ARATH Auxin response factor 5 OS=Arabidopsis thaliana OX=3702 GN=ARF5 PE=1 SV=3	25862	902	0.444444	6.4e-29	6.4e-29	6.4e-29	15	86	148	217	0.791667	0.791667	114.775	114.775	1	1	72	70
Ah14g213300.1	162	gnl|BL_ORD_ID|207557	sp|Q01K26|ARFK_ORYSI Auxin response factor 11 OS=Oryza sativa subsp. indica OX=39946 GN=ARF11 PE=3 SV=2	207557	955	0.450617	1.85e-27	1.85e-27	1.85e-27	14	86	132	202	0.780822	0.780822	110.538	110.538	1	1	73	71
Ah14g213300.1	162	gnl|BL_ORD_ID|94426	sp|Q8S983|ARFK_ORYSJ Auxin response factor 11 OS=Oryza sativa subsp. japonica OX=39947 GN=ARF11 PE=2 SV=1	94426	955	0.450617	1.85e-27	1.85e-27	1.85e-27	14	86	132	202	0.780822	0.780822	110.538	110.538	1	1	73	71
Ah14g213300.1	162	gnl|BL_ORD_ID|228379	sp|Q2QM84|ARFY_ORYSJ Auxin response factor 25 OS=Oryza sativa subsp. japonica OX=39947 GN=ARF25 PE=2 SV=1	228379	899	0.506173	5.85e-27	5.85e-27	5.85e-27	5	86	113	191	0.731707	0.731707	108.997	108.997	1	1	82	79
Ah14g213300.1	162	gnl|BL_ORD_ID|58122	sp|Q9ZTX8|ARFF_ARATH Auxin response factor 6 OS=Arabidopsis thaliana OX=3702 GN=ARF6 PE=1 SV=2	58122	935	0.524691	7.86e-27	7.86e-27	7.86e-27	2	86	107	188	0.72093	0.72093	108.612	108.612	1	1	85	82
Ah14g213300.1	162	gnl|BL_ORD_ID|50077	sp|Q9FGV1|ARFH_ARATH Auxin response factor 8 OS=Arabidopsis thaliana OX=3702 GN=ARF8 PE=1 SV=2	50077	811	0.506173	1.12e-26	1.12e-26	1.12e-26	5	86	107	185	0.743902	0.743902	108.227	108.227	1	1	82	79
Ah14g213300.1	162	gnl|BL_ORD_ID|256842	sp|Q653U3|ARFQ_ORYSJ Auxin response factor 17 OS=Oryza sativa subsp. japonica OX=39947 GN=ARF17 PE=2 SV=1	256842	917	0.432099	3.24e-24	3.24e-24	3.24e-24	17	86	126	193	0.771429	0.771429	101.293	101.293	1	1	70	68
Ah14g213300.1	162	gnl|BL_ORD_ID|112597	sp|A2YG67|ARFQ_ORYSI Auxin response factor 17 OS=Oryza sativa subsp. indica OX=39946 GN=ARF17 PE=3 SV=1	112597	917	0.432099	3.74e-24	3.74e-24	3.74e-24	17	86	126	193	0.771429	0.771429	100.908	100.908	1	1	70	68
Ah14g213300.1	162	gnl|BL_ORD_ID|224110	sp|Q258Y5|ARFL_ORYSI Auxin response factor 12 OS=Oryza sativa subsp. indica OX=39946 GN=ARF12 PE=3 SV=1	224110	816	0.524691	4.51e-24	4.51e-24	4.51e-24	2	86	113	194	0.705882	0.705882	100.908	100.908	1	1	85	82
Ah14g213300.1	162	gnl|BL_ORD_ID|80969	sp|Q0J951|ARFL_ORYSJ Auxin response factor 12 OS=Oryza sativa subsp. japonica OX=39947 GN=ARF12 PE=2 SV=1	80969	818	0.524691	4.51e-24	4.51e-24	4.51e-24	2	86	113	194	0.705882	0.705882	100.908	100.908	1	1	85	82
Ah14g213300.1	162	gnl|BL_ORD_ID|262249	sp|Q6H6V4|ARFF_ORYSJ Auxin response factor 6 OS=Oryza sativa subsp. japonica OX=39947 GN=ARF6 PE=1 SV=1	262249	908	0.506173	2.58e-23	2.58e-23	2.58e-23	5	86	115	193	0.707317	0.707317	98.5969	98.5969	1	1	82	79
Ah14g213300.1	162	gnl|BL_ORD_ID|112491	sp|A2X1A1|ARFF_ORYSI Auxin response factor 6 OS=Oryza sativa subsp. indica OX=39946 GN=ARF6 PE=3 SV=1	112491	908	0.506173	2.58e-23	2.58e-23	2.58e-23	5	86	115	193	0.707317	0.707317	98.5969	98.5969	1	1	82	79
Ah14g213300.1	162	gnl|BL_ORD_ID|213477	sp|Q0JKI9|ARFB_ORYSJ Auxin response factor 2 OS=Oryza sativa subsp. japonica OX=39947 GN=ARF2 PE=2 SV=1	213477	718	0.450617	3e-23	3e-23	3e-23	14	86	136	206	0.69863	0.69863	98.2117	98.2117	1	1	73	71
Ah14g213300.1	162	gnl|BL_ORD_ID|64706	sp|F4I1G5|CRIM2_ARATH Cold-regulated 413 inner membrane protein 2, chloroplastic OS=Arabidopsis thaliana OX=3702 GN=COR413IM2 PE=1 SV=1	64706	226	0.469136	9.35e-23	9.35e-23	9.35e-23	86	161	150	226	0.805195	0.805195	93.2041	93.2041	1	1	76	77
Ah14g213300.1	162	gnl|BL_ORD_ID|285387	sp|Q8S985|ARFO_ORYSJ Auxin response factor 15 OS=Oryza sativa subsp. japonica OX=39947 GN=ARF15 PE=2 SV=1	285387	712	0.401235	1.93e-22	1.93e-22	1.93e-22	22	86	139	201	0.723077	0.723077	95.9005	95.9005	1	1	65	63
Ah14g213300.1	162	gnl|BL_ORD_ID|95864	sp|Q94AL8|CRIM1_ARATH Cold-regulated 413 inner membrane protein 1, chloroplastic OS=Arabidopsis thaliana OX=3702 GN=COR413IM1 PE=1 SV=1	95864	225	0.45679	5.67e-21	5.67e-21	5.67e-21	83	156	146	220	0.826667	0.826667	88.5817	88.5817	1	1	74	75
Ah14g213300.1	162	gnl|BL_ORD_ID|5287	sp|O23661|ARFC_ARATH Auxin response factor 3 OS=Arabidopsis thaliana OX=3702 GN=ARF3 PE=1 SV=2	5287	608	0.401235	6.65e-21	6.65e-21	6.65e-21	22	86	156	218	0.707692	0.707692	91.6633	91.6633	1	1	65	63
Ah14g213300.1	162	gnl|BL_ORD_ID|101564	sp|Q9ZTX9|ARFD_ARATH Auxin response factor 4 OS=Arabidopsis thaliana OX=3702 GN=ARF4 PE=1 SV=1	101564	788	0.432099	1.84e-20	1.84e-20	1.84e-20	17	86	169	236	0.671429	0.671429	90.5077	90.5077	1	1	70	68
Ah14g213300.1	162	gnl|BL_ORD_ID|212518	sp|Q0DGS1|ARFN_ORYSJ Auxin response factor 14 OS=Oryza sativa subsp. japonica OX=39947 GN=ARF14 PE=2 SV=2	212518	687	0.401235	3.9e-20	3.9e-20	3.9e-20	22	86	130	192	0.676923	0.676923	89.3521	89.3521	1	1	65	63
Ah14g213300.1	162	gnl|BL_ORD_ID|46451	sp|Q94JM3|ARFB_ARATH Auxin response factor 2 OS=Arabidopsis thaliana OX=3702 GN=ARF2 PE=1 SV=2	46451	859	0.407407	5.73e-19	5.73e-19	5.73e-19	21	86	160	223	0.712121	0.712121	86.2705	86.2705	1	1	66	64
Ah14g213300.1	162	gnl|BL_ORD_ID|65424	sp|K4DF01|ARF2B_SOLLC Auxin response factor 2B OS=Solanum lycopersicum OX=4081 GN=ARF2B PE=2 SV=1	65424	828	0.382716	6.65e-19	6.65e-19	6.65e-19	25	86	128	187	0.741935	0.741935	85.8853	85.8853	1	1	62	60
Ah14g213300.1	162	gnl|BL_ORD_ID|249627	sp|Q5JMM1|ARFC_ORYSJ Auxin response factor 3 OS=Oryza sativa subsp. japonica OX=39947 GN=ARF3 PE=2 SV=1	249627	731	0.382716	1.26e-18	1.26e-18	1.26e-18	25	86	191	250	0.709677	0.709677	85.1149	85.1149	1	1	62	60
Ah14g213300.1	162	gnl|BL_ORD_ID|265123	sp|Q6YVY0|ARFG_ORYSJ Auxin response factor 7 OS=Oryza sativa subsp. japonica OX=39947 GN=ARF7 PE=2 SV=1	265123	678	0.382716	3.84e-18	3.84e-18	3.84e-18	25	86	128	187	0.725806	0.725806	83.5741	83.5741	1	1	62	60
Ah14g213300.1	162	gnl|BL_ORD_ID|112652	sp|A2ZET6|ARFW_ORYSI Auxin response factor 23 OS=Oryza sativa subsp. indica OX=39946 GN=ARF23 PE=2 SV=1	112652	853	0.382716	1.01e-17	1.01e-17	1.01e-17	25	86	149	208	0.725806	0.725806	82.4185	82.4185	1	1	62	60
Ah14g213300.1	162	gnl|BL_ORD_ID|83218	sp|Q2R3F5|ARFW_ORYSJ Auxin response factor 23 OS=Oryza sativa subsp. japonica OX=39947 GN=ARF23 PE=1 SV=2	83218	853	0.382716	1.01e-17	1.01e-17	1.01e-17	25	86	149	208	0.725806	0.725806	82.4185	82.4185	1	1	62	60
Ah14g213300.1	162	gnl|BL_ORD_ID|31559	sp|Q2LAJ3|ARF2A_SOLLC Auxin response factor 2A OS=Solanum lycopersicum OX=4081 GN=ARF2A PE=1 SV=1	31559	846	0.382716	1.06e-17	1.06e-17	1.06e-17	25	86	146	205	0.725806	0.725806	82.4185	82.4185	1	1	62	60
Ah14g213300.1	162	gnl|BL_ORD_ID|42839	sp|Q8L7G0|ARFA_ARATH Auxin response factor 1 OS=Arabidopsis thaliana OX=3702 GN=ARF1 PE=1 SV=2	42839	665	0.382716	1.81e-17	1.81e-17	1.81e-17	25	86	124	183	0.725806	0.725806	81.6481	81.6481	1	1	62	60
Ah14g213300.1	162	gnl|BL_ORD_ID|213459	sp|Q0JCZ4|ARFI_ORYSJ Auxin response factor 9 OS=Oryza sativa subsp. japonica OX=39947 GN=ARF9 PE=2 SV=1	213459	673	0.524691	2.54e-17	2.54e-17	2.54e-17	2	86	102	185	0.604651	0.604651	81.2629	81.2629	1	1	85	84
Ah14g213300.1	162	gnl|BL_ORD_ID|228393	sp|Q2QQX6|ARFX_ORYSJ Auxin response factor 24 OS=Oryza sativa subsp. japonica OX=39947 GN=ARF24 PE=2 SV=1	228393	841	0.382716	4.83e-17	4.83e-17	4.83e-17	25	86	148	207	0.709677	0.709677	80.4925	80.4925	1	1	62	60
Ah14g213300.1	162	gnl|BL_ORD_ID|249616	sp|Q5JK20|ARFD_ORYSJ Auxin response factor 4 OS=Oryza sativa subsp. japonica OX=39947 GN=ARF4 PE=2 SV=1	249616	808	0.382716	9.53e-17	9.53e-17	9.53e-17	25	86	129	188	0.709677	0.709677	79.7221	79.7221	1	1	62	60
Ah14g213300.1	162	gnl|BL_ORD_ID|54542	sp|Q9SKN5|ARFJ_ARATH Auxin response factor 10 OS=Arabidopsis thaliana OX=3702 GN=ARF10 PE=1 SV=1	54542	693	0.425926	3.02e-16	3.02e-16	3.02e-16	17	85	107	173	0.652174	0.652174	78.1814	78.1814	1	1	69	67
Ah14g213300.1	162	gnl|BL_ORD_ID|46189	sp|Q93YR9|ARFP_ARATH Auxin response factor 16 OS=Arabidopsis thaliana OX=3702 GN=ARF16 PE=1 SV=1	46189	670	0.444444	6.68e-16	6.68e-16	6.68e-16	14	85	109	178	0.652778	0.652778	77.411	77.411	1	1	72	70
Ah14g213300.1	162	gnl|BL_ORD_ID|272519	sp|Q7XKK6|ARFJ_ORYSJ Auxin response factor 10 OS=Oryza sativa subsp. japonica OX=39947 GN=ARF10 PE=2 SV=3	272519	699	0.530864	9.61e-16	9.61e-16	9.61e-16	17	102	117	197	0.604651	0.604651	77.0258	77.0258	1	1	86	81
Ah14g213300.1	162	gnl|BL_ORD_ID|207548	sp|Q01I35|ARFJ_ORYSI Auxin response factor 10 OS=Oryza sativa subsp. indica OX=39946 GN=ARF10 PE=3 SV=2	207548	699	0.530864	9.61e-16	9.61e-16	9.61e-16	17	102	117	197	0.604651	0.604651	77.0258	77.0258	1	1	86	81
Ah14g213300.1	162	gnl|BL_ORD_ID|250869	sp|Q5NB85|ARFA_ORYSJ Auxin response factor 1 OS=Oryza sativa subsp. japonica OX=39947 GN=ARF1 PE=2 SV=1	250869	699	0.382716	2.83e-15	2.83e-15	2.83e-15	25	86	122	181	0.677419	0.677419	75.485	75.485	1	1	62	60
Ah14g213300.1	162	gnl|BL_ORD_ID|256839	sp|Q653H7|ARFR_ORYSJ Auxin response factor 18 OS=Oryza sativa subsp. japonica OX=39947 GN=ARF18 PE=2 SV=1	256839	700	0.401235	3.43e-15	3.43e-15	3.43e-15	21	85	124	186	0.661538	0.661538	75.0998	75.0998	1	1	65	63
Ah14g213300.1	162	gnl|BL_ORD_ID|293479	sp|Q9AV47|ARFV_ORYSJ Auxin response factor 22 OS=Oryza sativa subsp. japonica OX=39947 GN=ARF22 PE=2 SV=1	293479	698	0.444444	7.62e-15	7.62e-15	7.62e-15	14	85	117	186	0.625	0.625	74.3294	74.3294	1	1	72	70
Ah14g213300.1	162	gnl|BL_ORD_ID|262716	sp|Q6K223|ARFH_ORYSJ Auxin response factor 8 OS=Oryza sativa subsp. japonica OX=39947 GN=ARF8 PE=2 SV=1	262716	681	0.401235	9.94e-15	9.94e-15	9.94e-15	21	85	116	178	0.646154	0.646154	73.9442	73.9442	1	1	65	63
Ah14g213300.1	162	gnl|BL_ORD_ID|298674	sp|Q9LQE8|ARFN_ARATH Putative auxin response factor 14 OS=Arabidopsis thaliana OX=3702 GN=ARF14 PE=3 SV=2	298674	605	0.432099	1.63e-13	1.63e-13	1.63e-13	25	94	126	193	0.628571	0.628571	70.4774	70.4774	1	1	70	68
Ah14g213300.1	162	gnl|BL_ORD_ID|56835	sp|Q9XED8|ARFI_ARATH Auxin response factor 9 OS=Arabidopsis thaliana OX=3702 GN=ARF9 PE=1 SV=1	56835	638	0.469136	3.02e-13	3.02e-13	3.02e-13	11	86	95	175	0.578313	0.578313	69.707	69.707	1	1	76	81
Ah14g213300.1	162	gnl|BL_ORD_ID|293915	sp|Q9C8N9|ARFU_ARATH Putative auxin response factor 21 OS=Arabidopsis thaliana OX=3702 GN=ARF21 PE=3 SV=2	293915	606	0.376543	4.66e-13	4.66e-13	4.66e-13	25	85	126	184	0.688525	0.688525	68.9366	68.9366	1	1	61	59
Ah14g213300.1	162	gnl|BL_ORD_ID|40330	sp|Q84WU6|ARFQ_ARATH Auxin response factor 17 OS=Arabidopsis thaliana OX=3702 GN=ARF17 PE=2 SV=1	40330	585	0.376543	7.89e-12	7.89e-12	7.89e-12	25	85	119	177	0.639344	0.639344	65.4698	65.4698	1	1	61	59
Ah14g213300.1	162	gnl|BL_ORD_ID|101518	sp|Q9ZPY6|ARFK_ARATH Auxin response factor 11 OS=Arabidopsis thaliana OX=3702 GN=ARF11 PE=2 SV=3	101518	622	0.382716	9.87e-12	9.87e-12	9.87e-12	25	86	145	204	0.645161	0.645161	65.0846	65.0846	1	1	62	60
Ah14g213400.1	159	gnl|BL_ORD_ID|80845	sp|Q0D9R7|ARFS_ORYSJ Auxin response factor 19 OS=Oryza sativa subsp. japonica OX=39947 GN=ARF19 PE=2 SV=2	80845	1161	0.993711	2.9e-73	2.9e-73	2.9e-73	1	158	80	242	0.818182	0.818182	241.121	241.121	1	1	158	163
Ah14g213400.1	159	gnl|BL_ORD_ID|44037	sp|Q8RYC8|ARFS_ARATH Auxin response factor 19 OS=Arabidopsis thaliana OX=3702 GN=ARF19 PE=1 SV=2	44037	1086	0.993711	4.31e-72	4.31e-72	4.31e-72	1	158	53	214	0.823171	0.823171	237.269	237.269	1	1	158	162
Ah14g213400.1	159	gnl|BL_ORD_ID|25861	sp|P93022|ARFG_ARATH Auxin response factor 7 OS=Arabidopsis thaliana OX=3702 GN=ARF7 PE=1 SV=2	25861	1164	0.993711	9.92e-70	9.92e-70	9.92e-70	1	158	54	215	0.823171	0.823171	231.106	231.106	1	1	158	162
Ah14g213400.1	159	gnl|BL_ORD_ID|265190	sp|Q6Z2W3|ARFE_ORYSJ Auxin response factor 5 OS=Oryza sativa subsp. japonica OX=39947 GN=ARF5 PE=2 SV=2	265190	1142	0.993711	1.43e-69	1.43e-69	1.43e-69	1	158	74	236	0.8	0.8	230.335	230.335	1	1	158	163
Ah14g213400.1	159	gnl|BL_ORD_ID|90376	sp|Q6YZW0|ARFU_ORYSJ Auxin response factor 21 OS=Oryza sativa subsp. japonica OX=39947 GN=ARF21 PE=2 SV=2	90376	1116	0.993711	3.63e-67	3.63e-67	3.63e-67	1	158	55	220	0.785714	0.785714	223.787	223.787	1	1	158	166
Ah14g213400.1	159	gnl|BL_ORD_ID|112680	sp|A3B9A0|ARFP_ORYSJ Auxin response factor 16 OS=Oryza sativa subsp. japonica OX=39947 GN=ARF16 PE=2 SV=1	112680	1055	0.993711	6.76e-65	6.76e-65	6.76e-65	1	158	54	215	0.786585	0.786585	217.238	217.238	1	1	158	162
Ah14g213400.1	159	gnl|BL_ORD_ID|112590	sp|A2YAA5|ARFP_ORYSI Auxin response factor 16 OS=Oryza sativa subsp. indica OX=39946 GN=ARF16 PE=2 SV=1	112590	1055	0.993711	2.55e-64	2.55e-64	2.55e-64	1	158	54	215	0.780488	0.780488	215.312	215.312	1	1	158	162
Ah14g213400.1	159	gnl|BL_ORD_ID|228379	sp|Q2QM84|ARFY_ORYSJ Auxin response factor 25 OS=Oryza sativa subsp. japonica OX=39947 GN=ARF25 PE=2 SV=1	228379	899	0.987421	3.25e-62	3.25e-62	3.25e-62	1	157	58	219	0.733333	0.733333	208.764	208.764	1	1	157	162
Ah14g213400.1	159	gnl|BL_ORD_ID|25862	sp|P93024|ARFE_ARATH Auxin response factor 5 OS=Arabidopsis thaliana OX=3702 GN=ARF5 PE=1 SV=3	25862	902	0.974843	8.23e-62	8.23e-62	8.23e-62	4	158	91	246	0.759494	0.759494	207.608	207.608	1	1	155	156
Ah14g213400.1	159	gnl|BL_ORD_ID|207557	sp|Q01K26|ARFK_ORYSI Auxin response factor 11 OS=Oryza sativa subsp. indica OX=39946 GN=ARF11 PE=3 SV=2	207557	955	0.943396	1.53e-61	1.53e-61	1.53e-61	9	158	81	231	0.766234	0.766234	207.223	207.223	1	1	150	151
Ah14g213400.1	159	gnl|BL_ORD_ID|94426	sp|Q8S983|ARFK_ORYSJ Auxin response factor 11 OS=Oryza sativa subsp. japonica OX=39947 GN=ARF11 PE=2 SV=1	94426	955	0.943396	1.53e-61	1.53e-61	1.53e-61	9	158	81	231	0.766234	0.766234	207.223	207.223	1	1	150	151
Ah14g213400.1	159	gnl|BL_ORD_ID|50077	sp|Q9FGV1|ARFH_ARATH Auxin response factor 8 OS=Arabidopsis thaliana OX=3702 GN=ARF8 PE=1 SV=2	50077	811	0.943396	2.9e-61	2.9e-61	2.9e-61	9	158	64	214	0.772727	0.772727	205.297	205.297	1	1	150	151
Ah14g213400.1	159	gnl|BL_ORD_ID|256842	sp|Q653U3|ARFQ_ORYSJ Auxin response factor 17 OS=Oryza sativa subsp. japonica OX=39947 GN=ARF17 PE=2 SV=1	256842	917	0.987421	3.6e-61	3.6e-61	3.6e-61	1	157	60	221	0.737805	0.737805	205.682	205.682	1	1	157	162
Ah14g213400.1	159	gnl|BL_ORD_ID|112597	sp|A2YG67|ARFQ_ORYSI Auxin response factor 17 OS=Oryza sativa subsp. indica OX=39946 GN=ARF17 PE=3 SV=1	112597	917	0.987421	3.71e-61	3.71e-61	3.71e-61	1	157	60	221	0.737805	0.737805	205.682	205.682	1	1	157	162
Ah14g213400.1	159	gnl|BL_ORD_ID|262249	sp|Q6H6V4|ARFF_ORYSJ Auxin response factor 6 OS=Oryza sativa subsp. japonica OX=39947 GN=ARF6 PE=1 SV=1	262249	908	0.987421	2.14e-60	2.14e-60	2.14e-60	1	157	60	221	0.737805	0.737805	203.756	203.756	1	1	157	162
Ah14g213400.1	159	gnl|BL_ORD_ID|112491	sp|A2X1A1|ARFF_ORYSI Auxin response factor 6 OS=Oryza sativa subsp. indica OX=39946 GN=ARF6 PE=3 SV=1	112491	908	0.987421	2.14e-60	2.14e-60	2.14e-60	1	157	60	221	0.737805	0.737805	203.756	203.756	1	1	157	162
Ah14g213400.1	159	gnl|BL_ORD_ID|58122	sp|Q9ZTX8|ARFF_ARATH Auxin response factor 6 OS=Arabidopsis thaliana OX=3702 GN=ARF6 PE=1 SV=2	58122	935	0.987421	2.96e-60	2.96e-60	2.96e-60	1	157	55	216	0.746988	0.746988	203.371	203.371	1	1	157	162
Ah14g213400.1	159	gnl|BL_ORD_ID|224110	sp|Q258Y5|ARFL_ORYSI Auxin response factor 12 OS=Oryza sativa subsp. indica OX=39946 GN=ARF12 PE=3 SV=1	224110	816	0.987421	1.93e-58	1.93e-58	1.93e-58	1	157	61	222	0.745455	0.745455	197.593	197.593	1	1	157	162
Ah14g213400.1	159	gnl|BL_ORD_ID|80969	sp|Q0J951|ARFL_ORYSJ Auxin response factor 12 OS=Oryza sativa subsp. japonica OX=39947 GN=ARF12 PE=2 SV=1	80969	818	0.987421	1.96e-58	1.96e-58	1.96e-58	1	157	61	222	0.745455	0.745455	197.593	197.593	1	1	157	162
Ah14g213400.1	159	gnl|BL_ORD_ID|213477	sp|Q0JKI9|ARFB_ORYSJ Auxin response factor 2 OS=Oryza sativa subsp. japonica OX=39947 GN=ARF2 PE=2 SV=1	213477	718	0.880503	1.5e-45	1.5e-45	1.5e-45	19	158	85	235	0.666667	0.666667	161.384	161.384	1	1	140	151
Ah14g213400.1	159	gnl|BL_ORD_ID|213459	sp|Q0JCZ4|ARFI_ORYSJ Auxin response factor 9 OS=Oryza sativa subsp. japonica OX=39947 GN=ARF9 PE=2 SV=1	213459	673	0.91195	3.12e-43	3.12e-43	3.12e-43	14	158	70	214	0.680272	0.680272	154.451	154.451	1	1	145	145
Ah14g213400.1	159	gnl|BL_ORD_ID|285387	sp|Q8S985|ARFO_ORYSJ Auxin response factor 15 OS=Oryza sativa subsp. japonica OX=39947 GN=ARF15 PE=2 SV=1	285387	712	0.880503	3.94e-43	3.94e-43	3.94e-43	19	158	85	230	0.677852	0.677852	154.451	154.451	1	1	140	146
Ah14g213400.1	159	gnl|BL_ORD_ID|5287	sp|O23661|ARFC_ARATH Auxin response factor 3 OS=Arabidopsis thaliana OX=3702 GN=ARF3 PE=1 SV=2	5287	608	0.90566	1.08e-42	1.08e-42	1.08e-42	15	158	94	247	0.624204	0.624204	152.525	152.525	1	1	144	154
Ah14g213400.1	159	gnl|BL_ORD_ID|46451	sp|Q94JM3|ARFB_ARATH Auxin response factor 2 OS=Arabidopsis thaliana OX=3702 GN=ARF2 PE=1 SV=2	46451	859	0.91195	1.13e-42	1.13e-42	1.13e-42	14	158	107	252	0.682432	0.682432	153.68	153.68	1	1	145	146
Ah14g213400.1	159	gnl|BL_ORD_ID|265123	sp|Q6YVY0|ARFG_ORYSJ Auxin response factor 7 OS=Oryza sativa subsp. japonica OX=39947 GN=ARF7 PE=2 SV=1	265123	678	0.91195	1.32e-42	1.32e-42	1.32e-42	14	158	72	216	0.673333	0.673333	152.91	152.91	1	1	145	145
Ah14g213400.1	159	gnl|BL_ORD_ID|42839	sp|Q8L7G0|ARFA_ARATH Auxin response factor 1 OS=Arabidopsis thaliana OX=3702 GN=ARF1 PE=1 SV=2	42839	665	0.91195	3.7e-42	3.7e-42	3.7e-42	14	158	68	212	0.666667	0.666667	151.369	151.369	1	1	145	145
Ah14g213400.1	159	gnl|BL_ORD_ID|65424	sp|K4DF01|ARF2B_SOLLC Auxin response factor 2B OS=Solanum lycopersicum OX=4081 GN=ARF2B PE=2 SV=1	65424	828	0.91195	1.47e-41	1.47e-41	1.47e-41	14	158	71	216	0.675676	0.675676	150.599	150.599	1	1	145	146
Ah14g213400.1	159	gnl|BL_ORD_ID|31559	sp|Q2LAJ3|ARF2A_SOLLC Auxin response factor 2A OS=Solanum lycopersicum OX=4081 GN=ARF2A PE=1 SV=1	31559	846	0.91195	1.95e-41	1.95e-41	1.95e-41	14	158	89	234	0.675676	0.675676	150.214	150.214	1	1	145	146
Ah14g213400.1	159	gnl|BL_ORD_ID|101564	sp|Q9ZTX9|ARFD_ARATH Auxin response factor 4 OS=Arabidopsis thaliana OX=3702 GN=ARF4 PE=1 SV=1	101564	788	0.91195	5.83e-41	5.83e-41	5.83e-41	14	158	110	265	0.632911	0.632911	148.673	148.673	1	1	145	156
Ah14g213400.1	159	gnl|BL_ORD_ID|112652	sp|A2ZET6|ARFW_ORYSI Auxin response factor 23 OS=Oryza sativa subsp. indica OX=39946 GN=ARF23 PE=2 SV=1	112652	853	0.91195	3.73e-40	3.73e-40	3.73e-40	14	158	87	237	0.666667	0.666667	146.747	146.747	1	1	145	151
Ah14g213400.1	159	gnl|BL_ORD_ID|83218	sp|Q2R3F5|ARFW_ORYSJ Auxin response factor 23 OS=Oryza sativa subsp. japonica OX=39947 GN=ARF23 PE=1 SV=2	83218	853	0.91195	6.82e-40	6.82e-40	6.82e-40	14	158	87	237	0.647059	0.647059	145.976	145.976	1	1	145	151
Ah14g213400.1	159	gnl|BL_ORD_ID|249616	sp|Q5JK20|ARFD_ORYSJ Auxin response factor 4 OS=Oryza sativa subsp. japonica OX=39947 GN=ARF4 PE=2 SV=1	249616	808	0.91195	5.48e-39	5.48e-39	5.48e-39	14	158	70	217	0.68	0.68	143.28	143.28	1	1	145	148
Ah14g213400.1	159	gnl|BL_ORD_ID|250869	sp|Q5NB85|ARFA_ORYSJ Auxin response factor 1 OS=Oryza sativa subsp. japonica OX=39947 GN=ARF1 PE=2 SV=1	250869	699	0.886792	7.81e-38	7.81e-38	7.81e-38	18	158	69	210	0.666667	0.666667	139.813	139.813	1	1	141	142
Ah14g213400.1	159	gnl|BL_ORD_ID|101518	sp|Q9ZPY6|ARFK_ARATH Auxin response factor 11 OS=Arabidopsis thaliana OX=3702 GN=ARF11 PE=2 SV=3	101518	622	0.91195	1.47e-37	1.47e-37	1.47e-37	14	158	89	233	0.659864	0.659864	138.658	138.658	1	1	145	145
Ah14g213400.1	159	gnl|BL_ORD_ID|56835	sp|Q9XED8|ARFI_ARATH Auxin response factor 9 OS=Arabidopsis thaliana OX=3702 GN=ARF9 PE=1 SV=1	56835	638	0.90566	1.82e-37	1.82e-37	1.82e-37	15	158	60	204	0.635762	0.635762	138.272	138.272	1	1	144	145
Ah14g213400.1	159	gnl|BL_ORD_ID|228393	sp|Q2QQX6|ARFX_ORYSJ Auxin response factor 24 OS=Oryza sativa subsp. japonica OX=39947 GN=ARF24 PE=2 SV=1	228393	841	0.91195	4.79e-37	4.79e-37	4.79e-37	14	158	79	236	0.6125	0.6125	137.887	137.887	1	1	145	158
Ah14g213400.1	159	gnl|BL_ORD_ID|212518	sp|Q0DGS1|ARFN_ORYSJ Auxin response factor 14 OS=Oryza sativa subsp. japonica OX=39947 GN=ARF14 PE=2 SV=2	212518	687	0.867925	5.63e-37	5.63e-37	5.63e-37	21	158	73	221	0.585526	0.585526	137.117	137.117	1	1	138	149
Ah14g213400.1	159	gnl|BL_ORD_ID|54542	sp|Q9SKN5|ARFJ_ARATH Auxin response factor 10 OS=Arabidopsis thaliana OX=3702 GN=ARF10 PE=1 SV=1	54542	693	0.918239	1.25e-36	1.25e-36	1.25e-36	13	158	49	203	0.611465	0.611465	136.346	136.346	1	1	146	155
Ah14g213400.1	159	gnl|BL_ORD_ID|48902	sp|Q9C5W9|ARFR_ARATH Auxin response factor 18 OS=Arabidopsis thaliana OX=3702 GN=ARF18 PE=1 SV=1	48902	602	0.91195	2.09e-36	2.09e-36	2.09e-36	14	158	72	216	0.648649	0.648649	135.191	135.191	1	1	145	145
Ah14g213400.1	159	gnl|BL_ORD_ID|249627	sp|Q5JMM1|ARFC_ORYSJ Auxin response factor 3 OS=Oryza sativa subsp. japonica OX=39947 GN=ARF3 PE=2 SV=1	249627	731	0.90566	8.88e-36	8.88e-36	8.88e-36	15	158	126	279	0.592357	0.592357	134.035	134.035	1	1	144	154
Ah14g213400.1	159	gnl|BL_ORD_ID|46189	sp|Q93YR9|ARFP_ARATH Auxin response factor 16 OS=Arabidopsis thaliana OX=3702 GN=ARF16 PE=1 SV=1	46189	670	0.949686	5.03e-34	5.03e-34	5.03e-34	8	158	51	208	0.61875	0.61875	129.028	129.028	1	1	151	158
Ah14g213400.1	159	gnl|BL_ORD_ID|293479	sp|Q9AV47|ARFV_ORYSJ Auxin response factor 22 OS=Oryza sativa subsp. japonica OX=39947 GN=ARF22 PE=2 SV=1	293479	698	0.880503	1.17e-33	1.17e-33	1.17e-33	19	158	68	216	0.609272	0.609272	127.872	127.872	1	1	140	149
Ah14g213400.1	159	gnl|BL_ORD_ID|256839	sp|Q653H7|ARFR_ORYSJ Auxin response factor 18 OS=Oryza sativa subsp. japonica OX=39947 GN=ARF18 PE=2 SV=1	256839	700	0.880503	1.05e-32	1.05e-32	1.05e-32	19	158	70	216	0.624161	0.624161	125.176	125.176	1	1	140	147
Ah14g213400.1	159	gnl|BL_ORD_ID|40330	sp|Q84WU6|ARFQ_ARATH Auxin response factor 17 OS=Arabidopsis thaliana OX=3702 GN=ARF17 PE=2 SV=1	40330	585	0.918239	3.25e-32	3.25e-32	3.25e-32	13	158	57	207	0.603896	0.603896	123.25	123.25	1	1	146	151
Ah14g213400.1	159	gnl|BL_ORD_ID|262716	sp|Q6K223|ARFH_ORYSJ Auxin response factor 8 OS=Oryza sativa subsp. japonica OX=39947 GN=ARF8 PE=2 SV=1	262716	681	0.867925	5.01e-32	5.01e-32	5.01e-32	21	158	70	208	0.617021	0.617021	123.25	123.25	1	1	138	139
Ah14g213400.1	159	gnl|BL_ORD_ID|272519	sp|Q7XKK6|ARFJ_ORYSJ Auxin response factor 10 OS=Oryza sativa subsp. japonica OX=39947 GN=ARF10 PE=2 SV=3	272519	699	0.867925	5.12e-32	5.12e-32	5.12e-32	21	158	69	213	0.632653	0.632653	123.25	123.25	1	1	138	145
Ah14g213400.1	159	gnl|BL_ORD_ID|207548	sp|Q01I35|ARFJ_ORYSI Auxin response factor 10 OS=Oryza sativa subsp. indica OX=39946 GN=ARF10 PE=3 SV=2	207548	699	0.867925	5.12e-32	5.12e-32	5.12e-32	21	158	69	213	0.632653	0.632653	123.25	123.25	1	1	138	145
Ah14g213400.1	159	gnl|BL_ORD_ID|293915	sp|Q9C8N9|ARFU_ARATH Putative auxin response factor 21 OS=Arabidopsis thaliana OX=3702 GN=ARF21 PE=3 SV=2	293915	606	0.91195	3.04e-30	3.04e-30	3.04e-30	14	158	73	214	0.619048	0.619048	117.857	117.857	1	1	145	142
Ah14g213400.1	159	gnl|BL_ORD_ID|303692	sp|Q9XID4|ARFL_ARATH Auxin response factor 12 OS=Arabidopsis thaliana OX=3702 GN=ARF12 PE=2 SV=2	303692	593	0.91195	2.66e-29	2.66e-29	2.66e-29	14	158	73	214	0.598639	0.598639	115.161	115.161	1	1	145	142
Ah14g213400.1	159	gnl|BL_ORD_ID|298674	sp|Q9LQE8|ARFN_ARATH Putative auxin response factor 14 OS=Arabidopsis thaliana OX=3702 GN=ARF14 PE=3 SV=2	298674	605	0.943396	1.5e-28	1.5e-28	1.5e-28	9	158	71	214	0.585526	0.585526	113.235	113.235	1	1	150	144
Ah15g050200.1	64	gnl|BL_ORD_ID|207557	sp|Q01K26|ARFK_ORYSI Auxin response factor 11 OS=Oryza sativa subsp. indica OX=39946 GN=ARF11 PE=3 SV=2	207557	955	0.59375	1.78e-13	1.78e-13	1.78e-13	1	38	32	69	0.815789	0.815789	65.855	65.855	1	1	38	38
Ah15g050200.1	64	gnl|BL_ORD_ID|94426	sp|Q8S983|ARFK_ORYSJ Auxin response factor 11 OS=Oryza sativa subsp. japonica OX=39947 GN=ARF11 PE=2 SV=1	94426	955	0.59375	1.78e-13	1.78e-13	1.78e-13	1	38	32	69	0.815789	0.815789	65.855	65.855	1	1	38	38
Ah15g050200.1	64	gnl|BL_ORD_ID|112590	sp|A2YAA5|ARFP_ORYSI Auxin response factor 16 OS=Oryza sativa subsp. indica OX=39946 GN=ARF16 PE=2 SV=1	112590	1055	0.578125	6.68e-13	6.68e-13	6.68e-13	2	38	18	54	0.837838	0.837838	64.3142	64.3142	1	1	37	37
Ah15g050200.1	64	gnl|BL_ORD_ID|112680	sp|A3B9A0|ARFP_ORYSJ Auxin response factor 16 OS=Oryza sativa subsp. japonica OX=39947 GN=ARF16 PE=2 SV=1	112680	1055	0.578125	8.53e-13	8.53e-13	8.53e-13	2	38	18	54	0.837838	0.837838	63.929	63.929	1	1	37	37
Ah15g050200.1	64	gnl|BL_ORD_ID|44037	sp|Q8RYC8|ARFS_ARATH Auxin response factor 19 OS=Arabidopsis thaliana OX=3702 GN=ARF19 PE=1 SV=2	44037	1086	0.65625	1.32e-12	1.32e-12	1.32e-12	2	43	17	58	0.785714	0.785714	63.5438	63.5438	1	1	42	42
Ah15g050200.1	64	gnl|BL_ORD_ID|25861	sp|P93022|ARFG_ARATH Auxin response factor 7 OS=Arabidopsis thaliana OX=3702 GN=ARF7 PE=1 SV=2	25861	1164	0.65625	1.71e-12	1.71e-12	1.71e-12	2	43	18	59	0.761905	0.761905	63.1586	63.1586	1	1	42	42
Ah15g050200.1	64	gnl|BL_ORD_ID|25862	sp|P93024|ARFE_ARATH Auxin response factor 5 OS=Arabidopsis thaliana OX=3702 GN=ARF5 PE=1 SV=3	25862	902	0.578125	2.62e-12	2.62e-12	2.62e-12	2	38	48	84	0.810811	0.810811	62.7734	62.7734	1	1	37	37
Ah15g050200.1	64	gnl|BL_ORD_ID|265190	sp|Q6Z2W3|ARFE_ORYSJ Auxin response factor 5 OS=Oryza sativa subsp. japonica OX=39947 GN=ARF5 PE=2 SV=2	265190	1142	0.640625	4.45e-12	4.45e-12	4.45e-12	5	45	41	81	0.780488	0.780488	62.003	62.003	1	1	41	41
Ah15g050200.1	64	gnl|BL_ORD_ID|262249	sp|Q6H6V4|ARFF_ORYSJ Auxin response factor 6 OS=Oryza sativa subsp. japonica OX=39947 GN=ARF6 PE=1 SV=1	262249	908	0.578125	5.39e-12	5.39e-12	5.39e-12	2	38	24	60	0.810811	0.810811	62.003	62.003	1	1	37	37
Ah15g050200.1	64	gnl|BL_ORD_ID|112491	sp|A2X1A1|ARFF_ORYSI Auxin response factor 6 OS=Oryza sativa subsp. indica OX=39946 GN=ARF6 PE=3 SV=1	112491	908	0.578125	5.39e-12	5.39e-12	5.39e-12	2	38	24	60	0.810811	0.810811	62.003	62.003	1	1	37	37
Ah15g050200.1	64	gnl|BL_ORD_ID|256842	sp|Q653U3|ARFQ_ORYSJ Auxin response factor 17 OS=Oryza sativa subsp. japonica OX=39947 GN=ARF17 PE=2 SV=1	256842	917	0.578125	5.39e-12	5.39e-12	5.39e-12	2	38	24	60	0.810811	0.810811	62.003	62.003	1	1	37	37
Ah15g050200.1	64	gnl|BL_ORD_ID|112597	sp|A2YG67|ARFQ_ORYSI Auxin response factor 17 OS=Oryza sativa subsp. indica OX=39946 GN=ARF17 PE=3 SV=1	112597	917	0.578125	5.66e-12	5.66e-12	5.66e-12	2	38	24	60	0.810811	0.810811	61.6178	61.6178	1	1	37	37
Ah15g050200.1	64	gnl|BL_ORD_ID|58122	sp|Q9ZTX8|ARFF_ARATH Auxin response factor 6 OS=Arabidopsis thaliana OX=3702 GN=ARF6 PE=1 SV=2	58122	935	0.578125	5.72e-12	5.72e-12	5.72e-12	2	38	19	55	0.810811	0.810811	61.6178	61.6178	1	1	37	37
Ah15g050200.1	64	gnl|BL_ORD_ID|224110	sp|Q258Y5|ARFL_ORYSI Auxin response factor 12 OS=Oryza sativa subsp. indica OX=39946 GN=ARF12 PE=3 SV=1	224110	816	0.578125	7.72e-12	7.72e-12	7.72e-12	2	38	25	61	0.783784	0.783784	61.2326	61.2326	1	1	37	37
Ah15g050200.1	64	gnl|BL_ORD_ID|80969	sp|Q0J951|ARFL_ORYSJ Auxin response factor 12 OS=Oryza sativa subsp. japonica OX=39947 GN=ARF12 PE=2 SV=1	80969	818	0.578125	7.72e-12	7.72e-12	7.72e-12	2	38	25	61	0.783784	0.783784	61.2326	61.2326	1	1	37	37
Ah15g050200.1	64	gnl|BL_ORD_ID|228379	sp|Q2QM84|ARFY_ORYSJ Auxin response factor 25 OS=Oryza sativa subsp. japonica OX=39947 GN=ARF25 PE=2 SV=1	228379	899	0.578125	1.17e-11	1.17e-11	1.17e-11	2	38	22	58	0.810811	0.810811	60.8474	60.8474	1	1	37	37
Ah15g050200.1	64	gnl|BL_ORD_ID|80845	sp|Q0D9R7|ARFS_ORYSJ Auxin response factor 19 OS=Oryza sativa subsp. japonica OX=39947 GN=ARF19 PE=2 SV=2	80845	1161	0.609375	2.63e-11	2.63e-11	2.63e-11	5	43	47	85	0.769231	0.769231	59.6918	59.6918	1	1	39	39
Ah15g050200.1	64	gnl|BL_ORD_ID|50077	sp|Q9FGV1|ARFH_ARATH Auxin response factor 8 OS=Arabidopsis thaliana OX=3702 GN=ARF8 PE=1 SV=2	50077	811	0.5625	3.51e-11	3.51e-11	3.51e-11	3	38	17	52	0.777778	0.777778	59.6918	59.6918	1	1	36	36
Ah15g050200.1	64	gnl|BL_ORD_ID|249616	sp|Q5JK20|ARFD_ORYSJ Auxin response factor 4 OS=Oryza sativa subsp. japonica OX=39947 GN=ARF4 PE=2 SV=1	249616	808	0.53125	9.38e-10	9.38e-10	9.38e-10	5	38	21	54	0.823529	0.823529	55.4546	55.4546	1	1	34	34
Ah15g050200.1	64	gnl|BL_ORD_ID|90376	sp|Q6YZW0|ARFU_ORYSJ Auxin response factor 21 OS=Oryza sativa subsp. japonica OX=39947 GN=ARF21 PE=2 SV=2	90376	1116	0.53125	3.05e-09	3.05e-09	3.05e-09	5	38	22	55	0.794118	0.794118	53.9138	53.9138	1	1	34	34
Ah15g050200.1	64	gnl|BL_ORD_ID|265123	sp|Q6YVY0|ARFG_ORYSJ Auxin response factor 7 OS=Oryza sativa subsp. japonica OX=39947 GN=ARF7 PE=2 SV=1	265123	678	0.640625	3.9e-09	3.9e-09	3.9e-09	5	45	23	59	0.731707	0.731707	53.5286	53.5286	1	1	41	37
Ah15g050200.1	64	gnl|BL_ORD_ID|5287	sp|O23661|ARFC_ARATH Auxin response factor 3 OS=Arabidopsis thaliana OX=3702 GN=ARF3 PE=1 SV=2	5287	608	0.46875	9.76e-09	9.76e-09	9.76e-09	8	37	54	83	0.8	0.8	52.7582	52.7582	1	1	30	30
Ah15g050200.1	64	gnl|BL_ORD_ID|46451	sp|Q94JM3|ARFB_ARATH Auxin response factor 2 OS=Arabidopsis thaliana OX=3702 GN=ARF2 PE=1 SV=2	46451	859	0.53125	1.08e-08	1.08e-08	1.08e-08	5	38	58	91	0.794118	0.794118	52.373	52.373	1	1	34	34
Ah15g050200.1	64	gnl|BL_ORD_ID|256839	sp|Q653H7|ARFR_ORYSJ Auxin response factor 18 OS=Oryza sativa subsp. japonica OX=39947 GN=ARF18 PE=2 SV=1	256839	700	0.53125	1.34e-08	1.34e-08	1.34e-08	3	36	18	51	0.735294	0.735294	52.373	52.373	1	1	34	34
Ah15g050200.1	64	gnl|BL_ORD_ID|213459	sp|Q0JCZ4|ARFI_ORYSJ Auxin response factor 9 OS=Oryza sativa subsp. japonica OX=39947 GN=ARF9 PE=2 SV=1	213459	673	0.640625	3.02e-08	3.02e-08	3.02e-08	5	45	21	57	0.707317	0.707317	51.2174	51.2174	1	1	41	37
Ah15g050200.1	64	gnl|BL_ORD_ID|31559	sp|Q2LAJ3|ARF2A_SOLLC Auxin response factor 2A OS=Solanum lycopersicum OX=4081 GN=ARF2A PE=1 SV=1	31559	846	0.53125	3.22e-08	3.22e-08	3.22e-08	5	38	40	73	0.794118	0.794118	51.2174	51.2174	1	1	34	34
Ah15g050200.1	64	gnl|BL_ORD_ID|42839	sp|Q8L7G0|ARFA_ARATH Auxin response factor 1 OS=Arabidopsis thaliana OX=3702 GN=ARF1 PE=1 SV=2	42839	665	0.640625	3.6e-08	3.6e-08	3.6e-08	5	45	19	55	0.707317	0.707317	50.8322	50.8322	1	1	41	37
Ah15g050200.1	64	gnl|BL_ORD_ID|65424	sp|K4DF01|ARF2B_SOLLC Auxin response factor 2B OS=Solanum lycopersicum OX=4081 GN=ARF2B PE=2 SV=1	65424	828	0.5625	3.95e-08	3.95e-08	3.95e-08	3	38	20	55	0.75	0.75	50.8322	50.8322	1	1	36	36
Ah15g050200.1	64	gnl|BL_ORD_ID|228393	sp|Q2QQX6|ARFX_ORYSJ Auxin response factor 24 OS=Oryza sativa subsp. japonica OX=39947 GN=ARF24 PE=2 SV=1	228393	841	0.484375	7.47e-08	7.47e-08	7.47e-08	8	38	32	62	0.806452	0.806452	50.0618	50.0618	1	1	31	31
Ah15g050200.1	64	gnl|BL_ORD_ID|83218	sp|Q2R3F5|ARFW_ORYSJ Auxin response factor 23 OS=Oryza sativa subsp. japonica OX=39947 GN=ARF23 PE=1 SV=2	83218	853	0.53125	8.32e-08	8.32e-08	8.32e-08	5	38	38	71	0.794118	0.794118	50.0618	50.0618	1	1	34	34
Ah15g050200.1	64	gnl|BL_ORD_ID|112652	sp|A2ZET6|ARFW_ORYSI Auxin response factor 23 OS=Oryza sativa subsp. indica OX=39946 GN=ARF23 PE=2 SV=1	112652	853	0.53125	8.48e-08	8.48e-08	8.48e-08	5	38	38	71	0.794118	0.794118	50.0618	50.0618	1	1	34	34
Ah15g050200.1	64	gnl|BL_ORD_ID|101564	sp|Q9ZTX9|ARFD_ARATH Auxin response factor 4 OS=Arabidopsis thaliana OX=3702 GN=ARF4 PE=1 SV=1	101564	788	0.484375	1.03e-07	1.03e-07	1.03e-07	7	37	64	94	0.741935	0.741935	49.6766	49.6766	1	1	31	31
Ah15g050200.1	64	gnl|BL_ORD_ID|56835	sp|Q9XED8|ARFI_ARATH Auxin response factor 9 OS=Arabidopsis thaliana OX=3702 GN=ARF9 PE=1 SV=1	56835	638	0.640625	1.28e-07	1.28e-07	1.28e-07	5	45	9	45	0.658537	0.658537	49.2914	49.2914	1	1	41	37
Ah15g050200.1	64	gnl|BL_ORD_ID|46189	sp|Q93YR9|ARFP_ARATH Auxin response factor 16 OS=Arabidopsis thaliana OX=3702 GN=ARF16 PE=1 SV=1	46189	670	0.703125	2.5e-07	2.5e-07	2.5e-07	3	47	14	58	0.666667	0.666667	48.521	48.521	1	1	45	45
Ah15g050200.1	64	gnl|BL_ORD_ID|54542	sp|Q9SKN5|ARFJ_ARATH Auxin response factor 10 OS=Arabidopsis thaliana OX=3702 GN=ARF10 PE=1 SV=1	54542	693	0.53125	3.05e-07	3.05e-07	3.05e-07	3	36	5	38	0.735294	0.735294	48.521	48.521	1	1	34	34
Ah15g050200.1	64	gnl|BL_ORD_ID|272519	sp|Q7XKK6|ARFJ_ORYSJ Auxin response factor 10 OS=Oryza sativa subsp. japonica OX=39947 GN=ARF10 PE=2 SV=3	272519	699	0.765625	3.64e-07	3.64e-07	3.64e-07	4	52	18	63	0.673469	0.673469	48.1358	48.1358	1	1	49	46
Ah15g050200.1	64	gnl|BL_ORD_ID|207548	sp|Q01I35|ARFJ_ORYSI Auxin response factor 10 OS=Oryza sativa subsp. indica OX=39946 GN=ARF10 PE=3 SV=2	207548	699	0.765625	3.64e-07	3.64e-07	3.64e-07	4	52	18	63	0.673469	0.673469	48.1358	48.1358	1	1	49	46
Ah15g050200.1	64	gnl|BL_ORD_ID|48902	sp|Q9C5W9|ARFR_ARATH Auxin response factor 18 OS=Arabidopsis thaliana OX=3702 GN=ARF18 PE=1 SV=1	48902	602	0.546875	4.49e-07	4.49e-07	4.49e-07	5	39	22	56	0.742857	0.742857	47.7506	47.7506	1	1	35	35
Ah15g050200.1	64	gnl|BL_ORD_ID|249627	sp|Q5JMM1|ARFC_ORYSJ Auxin response factor 3 OS=Oryza sativa subsp. japonica OX=39947 GN=ARF3 PE=2 SV=1	249627	731	0.421875	6.06e-07	6.06e-07	6.06e-07	8	34	82	108	0.814815	0.814815	47.3654	47.3654	1	1	27	27
Ah15g050200.1	64	gnl|BL_ORD_ID|101518	sp|Q9ZPY6|ARFK_ARATH Auxin response factor 11 OS=Arabidopsis thaliana OX=3702 GN=ARF11 PE=2 SV=3	101518	622	0.546875	9.11e-07	9.11e-07	9.11e-07	5	39	39	73	0.742857	0.742857	46.9802	46.9802	1	1	35	35
Ah15g050200.1	64	gnl|BL_ORD_ID|285387	sp|Q8S985|ARFO_ORYSJ Auxin response factor 15 OS=Oryza sativa subsp. japonica OX=39947 GN=ARF15 PE=2 SV=1	285387	712	0.484375	1.09e-06	1.09e-06	1.09e-06	8	38	38	68	0.741935	0.741935	46.595	46.595	1	1	31	31
Ah15g050200.1	64	gnl|BL_ORD_ID|213477	sp|Q0JKI9|ARFB_ORYSJ Auxin response factor 2 OS=Oryza sativa subsp. japonica OX=39947 GN=ARF2 PE=2 SV=1	213477	718	0.484375	1.29e-06	1.29e-06	1.29e-06	8	38	39	69	0.709677	0.709677	46.595	46.595	1	1	31	31
Ah15g050200.1	64	gnl|BL_ORD_ID|250869	sp|Q5NB85|ARFA_ORYSJ Auxin response factor 1 OS=Oryza sativa subsp. japonica OX=39947 GN=ARF1 PE=2 SV=1	250869	699	0.796875	1.71e-06	1.71e-06	1.71e-06	5	55	15	65	0.627451	0.627451	46.2098	46.2098	1	1	51	51
Ah15g050200.1	64	gnl|BL_ORD_ID|262716	sp|Q6K223|ARFH_ORYSJ Auxin response factor 8 OS=Oryza sativa subsp. japonica OX=39947 GN=ARF8 PE=2 SV=1	262716	681	0.78125	4.94e-06	4.94e-06	4.94e-06	3	52	16	64	0.62	0.62	45.0542	45.0542	1	1	50	49
Ah15g050200.1	64	gnl|BL_ORD_ID|293479	sp|Q9AV47|ARFV_ORYSJ Auxin response factor 22 OS=Oryza sativa subsp. japonica OX=39947 GN=ARF22 PE=2 SV=1	293479	698	0.53125	6.63e-06	6.63e-06	6.63e-06	3	36	11	44	0.676471	0.676471	44.669	44.669	1	1	34	34
Ah15g477400.1	1115	gnl|BL_ORD_ID|265190	sp|Q6Z2W3|ARFE_ORYSJ Auxin response factor 5 OS=Oryza sativa subsp. japonica OX=39947 GN=ARF5 PE=2 SV=2	265190	1142	0.483408	0	0	0	21	559	40	579	0.796703	0.796703	732.25	732.25	1	1	539	540
Ah15g477400.1	1115	gnl|BL_ORD_ID|80845	sp|Q0D9R7|ARFS_ORYSJ Auxin response factor 19 OS=Oryza sativa subsp. japonica OX=39947 GN=ARF19 PE=2 SV=2	80845	1161	0.483408	0	0	0	21	559	46	587	0.809872	0.809872	716.457	716.457	1	1	539	542
Ah15g477400.1	1115	gnl|BL_ORD_ID|90376	sp|Q6YZW0|ARFU_ORYSJ Auxin response factor 21 OS=Oryza sativa subsp. japonica OX=39947 GN=ARF21 PE=2 SV=2	90376	1116	0.468638	0	0	0	22	538	22	544	0.792381	0.792381	699.508	699.508	1	1	517	523
Ah15g477400.1	1115	gnl|BL_ORD_ID|112680	sp|A3B9A0|ARFP_ORYSJ Auxin response factor 16 OS=Oryza sativa subsp. japonica OX=39947 GN=ARF16 PE=2 SV=1	112680	1055	0.400948	0	0	0	8	431	7	429	0.843091	0.843091	653.67	653.67	1	1	424	423
Ah15g477400.1	1115	gnl|BL_ORD_ID|112590	sp|A2YAA5|ARFP_ORYSI Auxin response factor 16 OS=Oryza sativa subsp. indica OX=39946 GN=ARF16 PE=2 SV=1	112590	1055	0.400948	0	0	0	8	431	7	429	0.845433	0.845433	652.129	652.129	1	1	424	423
Ah15g477400.1	1115	gnl|BL_ORD_ID|25861	sp|P93022|ARFG_ARATH Auxin response factor 7 OS=Arabidopsis thaliana OX=3702 GN=ARF7 PE=1 SV=2	25861	1164	0.719283	0	4.78e-60	9.57e-60	7	1113	4	1148	0.572289	0.803279	227.639	647.121	2	2	802	766
Ah15g477400.1	1115	gnl|BL_ORD_ID|262249	sp|Q6H6V4|ARFF_ORYSJ Auxin response factor 6 OS=Oryza sativa subsp. japonica OX=39947 GN=ARF6 PE=1 SV=1	262249	908	0.60022	2.13e-175	1.09e-33	2.17e-33	17	1094	22	869	0.735931	0.804348	143.28	541.576	2	2	550	545
Ah15g477400.1	1115	gnl|BL_ORD_ID|112491	sp|A2X1A1|ARFF_ORYSI Auxin response factor 6 OS=Oryza sativa subsp. indica OX=39946 GN=ARF6 PE=3 SV=1	112491	908	0.60022	2.13e-175	1.09e-33	2.17e-33	17	1094	22	869	0.735931	0.804348	143.28	541.576	2	2	550	545
Ah15g477400.1	1115	gnl|BL_ORD_ID|58122	sp|Q9ZTX8|ARFF_ARATH Auxin response factor 6 OS=Arabidopsis thaliana OX=3702 GN=ARF6 PE=1 SV=2	58122	935	0.669519	3.08e-175	3.49e-33	6.99e-33	5	1094	10	888	0.548837	0.735931	141.739	541.962	2	2	662	626
Ah15g477400.1	1115	gnl|BL_ORD_ID|256842	sp|Q653U3|ARFQ_ORYSJ Auxin response factor 17 OS=Oryza sativa subsp. japonica OX=39947 GN=ARF17 PE=2 SV=1	256842	917	0.703381	7.33e-175	9.84e-34	1.97e-33	7	1090	12	874	0.559242	0.719335	143.28	540.421	2	2	682	645
Ah15g477400.1	1115	gnl|BL_ORD_ID|112597	sp|A2YG67|ARFQ_ORYSI Auxin response factor 17 OS=Oryza sativa subsp. indica OX=39946 GN=ARF17 PE=3 SV=1	112597	917	0.703381	9.26e-175	7.33e-34	1.47e-33	7	1090	12	874	0.559242	0.719335	144.05	540.036	2	2	682	645
Ah15g477400.1	1115	gnl|BL_ORD_ID|50077	sp|Q9FGV1|ARFH_ARATH Auxin response factor 8 OS=Arabidopsis thaliana OX=3702 GN=ARF8 PE=1 SV=2	50077	811	0.665845	2.2e-169	5.29e-30	1.06e-29	17	1100	14	800	0.727273	0.747475	130.954	522.702	2	2	542	540
Ah15g477400.1	1115	gnl|BL_ORD_ID|228379	sp|Q2QM84|ARFY_ORYSJ Auxin response factor 25 OS=Oryza sativa subsp. japonica OX=39947 GN=ARF25 PE=2 SV=1	228379	899	0.715239	4.44e-167	2.44e-33	4.88e-33	1	1095	1	859	0.640809	0.817204	142.124	519.62	2	2	671	643
Ah15g477400.1	1115	gnl|BL_ORD_ID|224110	sp|Q258Y5|ARFL_ORYSI Auxin response factor 12 OS=Oryza sativa subsp. indica OX=39946 GN=ARF12 PE=3 SV=1	224110	816	0.5625	5.71e-167	1.91e-31	3.82e-31	19	1095	25	810	0.808511	0.811989	135.576	516.538	2	2	459	459
Ah15g477400.1	1115	gnl|BL_ORD_ID|80969	sp|Q0J951|ARFL_ORYSJ Auxin response factor 12 OS=Oryza sativa subsp. japonica OX=39947 GN=ARF12 PE=2 SV=1	80969	818	0.561125	6.06e-167	1.92e-31	3.84e-31	19	1095	25	812	0.808511	0.811989	135.576	516.538	2	2	459	459
Ah15g477400.1	1115	gnl|BL_ORD_ID|25862	sp|P93024|ARFE_ARATH Auxin response factor 5 OS=Arabidopsis thaliana OX=3702 GN=ARF5 PE=1 SV=3	25862	902	0.662971	9.81e-164	1.24e-35	2.48e-35	19	1094	48	885	0.585635	0.716937	149.443	510.76	2	2	587	598
Ah15g477400.1	1115	gnl|BL_ORD_ID|207557	sp|Q01K26|ARFK_ORYSI Auxin response factor 11 OS=Oryza sativa subsp. indica OX=39946 GN=ARF11 PE=3 SV=2	207557	955	0.517277	5.62e-158	5.52e-35	1.1e-34	19	1094	33	944	0.699301	0.780822	147.517	497.278	2	2	503	494
Ah15g477400.1	1115	gnl|BL_ORD_ID|94426	sp|Q8S983|ARFK_ORYSJ Auxin response factor 11 OS=Oryza sativa subsp. japonica OX=39947 GN=ARF11 PE=2 SV=1	94426	955	0.517277	5.62e-158	5.52e-35	1.1e-34	19	1094	33	944	0.699301	0.780822	147.517	497.278	2	2	503	494
Ah15g477400.1	1115	gnl|BL_ORD_ID|46451	sp|Q94JM3|ARFB_ARATH Auxin response factor 2 OS=Arabidopsis thaliana OX=3702 GN=ARF2 PE=1 SV=2	46451	859	0.525029	1.48e-122	1.29e-17	2.58e-17	25	1090	61	821	0.695055	0.711111	91.2781	400.593	2	2	450	451
Ah15g477400.1	1115	gnl|BL_ORD_ID|31559	sp|Q2LAJ3|ARF2A_SOLLC Auxin response factor 2A OS=Solanum lycopersicum OX=4081 GN=ARF2A PE=1 SV=1	31559	846	0.533097	3.88e-122	1.62e-17	3.23e-17	21	1090	39	808	0.695055	0.722222	90.8929	399.053	2	2	453	451
Ah15g477400.1	1115	gnl|BL_ORD_ID|65424	sp|K4DF01|ARF2B_SOLLC Auxin response factor 2B OS=Solanum lycopersicum OX=4081 GN=ARF2B PE=2 SV=1	65424	828	0.549517	1.65e-121	3.3e-16	6.6e-16	17	1091	17	791	0.695652	0.703297	86.6557	397.127	2	2	458	455
Ah15g477400.1	1115	gnl|BL_ORD_ID|42839	sp|Q8L7G0|ARFA_ARATH Auxin response factor 1 OS=Arabidopsis thaliana OX=3702 GN=ARF1 PE=1 SV=2	42839	665	0.682707	1.69e-118	4.3e-18	8.61e-18	25	1091	22	631	0.69697	0.708333	92.4337	384.03	2	2	455	454
Ah15g477400.1	1115	gnl|BL_ORD_ID|249616	sp|Q5JK20|ARFD_ORYSJ Auxin response factor 4 OS=Oryza sativa subsp. japonica OX=39947 GN=ARF4 PE=2 SV=1	249616	808	0.563119	4.74e-118	1.26e-20	2.52e-20	25	1090	24	780	0.688525	0.747368	100.908	387.111	2	2	458	455
Ah15g477400.1	1115	gnl|BL_ORD_ID|228393	sp|Q2QQX6|ARFX_ORYSJ Auxin response factor 24 OS=Oryza sativa subsp. japonica OX=39947 GN=ARF24 PE=2 SV=1	228393	841	0.542212	8.9e-115	8.96e-17	1.79e-16	25	1091	32	802	0.653951	0.692308	88.5817	379.407	2	2	445	456
Ah15g477400.1	1115	gnl|BL_ORD_ID|213459	sp|Q0JCZ4|ARFI_ORYSJ Auxin response factor 9 OS=Oryza sativa subsp. japonica OX=39947 GN=ARF9 PE=2 SV=1	213459	673	0.676077	7.79e-113	4.19e-14	8.39e-14	25	1091	24	636	0.667582	0.677083	79.7221	369.007	2	2	455	455
Ah15g477400.1	1115	gnl|BL_ORD_ID|265123	sp|Q6YVY0|ARFG_ORYSJ Auxin response factor 7 OS=Oryza sativa subsp. japonica OX=39947 GN=ARF7 PE=2 SV=1	265123	678	0.687316	4.73e-112	1.83e-16	3.66e-16	25	1103	26	652	0.63964	0.662125	87.4261	367.081	2	2	465	466
Ah15g477400.1	1115	gnl|BL_ORD_ID|83218	sp|Q2R3F5|ARFW_ORYSJ Auxin response factor 23 OS=Oryza sativa subsp. japonica OX=39947 GN=ARF23 PE=1 SV=2	83218	853	0.534584	5.27e-111	1.41e-15	2.81e-15	25	1090	41	813	0.669377	0.688889	84.7297	369.392	2	2	451	456
Ah15g477400.1	1115	gnl|BL_ORD_ID|112652	sp|A2ZET6|ARFW_ORYSI Auxin response factor 23 OS=Oryza sativa subsp. indica OX=39946 GN=ARF23 PE=2 SV=1	112652	853	0.534584	1.21e-110	1.53e-15	3.06e-15	25	1090	41	813	0.669377	0.688889	84.7297	368.622	2	2	451	456
Ah15g477400.1	1115	gnl|BL_ORD_ID|101518	sp|Q9ZPY6|ARFK_ARATH Auxin response factor 11 OS=Arabidopsis thaliana OX=3702 GN=ARF11 PE=2 SV=3	101518	622	0.765273	2.17e-102	2.62e-14	5.23e-14	25	1098	42	609	0.521429	0.66954	80.1073	339.347	2	2	483	476
Ah15g477400.1	1115	gnl|BL_ORD_ID|101564	sp|Q9ZTX9|ARFD_ARATH Auxin response factor 4 OS=Arabidopsis thaliana OX=3702 GN=ARF4 PE=1 SV=1	101564	788	0.577411	3.17e-102	3.62e-18	7.24e-18	22	1106	62	760	0.616667	0.647564	93.2041	343.969	2	2	458	455
Ah15g477400.1	1115	gnl|BL_ORD_ID|56835	sp|Q9XED8|ARFI_ARATH Auxin response factor 9 OS=Arabidopsis thaliana OX=3702 GN=ARF9 PE=1 SV=1	56835	638	0.710031	1.27e-101	1.22e-15	2.44e-15	25	1091	12	611	0.631068	0.672269	84.3445	337.806	2	2	458	453
Ah15g477400.1	1115	gnl|BL_ORD_ID|48902	sp|Q9C5W9|ARFR_ARATH Auxin response factor 18 OS=Arabidopsis thaliana OX=3702 GN=ARF18 PE=1 SV=1	48902	602	0.777409	1.46e-101	4.74e-15	9.49e-15	25	1105	25	600	0.57265	0.640669	82.4185	336.65	2	2	462	468
Ah15g477400.1	1115	gnl|BL_ORD_ID|5287	sp|O23661|ARFC_ARATH Auxin response factor 3 OS=Arabidopsis thaliana OX=3702 GN=ARF3 PE=1 SV=2	5287	608	0.552632	1.88e-100	1.88e-100	1.88e-100	25	360	54	389	0.632948	0.632948	333.569	333.569	1	1	336	336
Ah15g477400.1	1115	gnl|BL_ORD_ID|285387	sp|Q8S985|ARFO_ORYSJ Auxin response factor 15 OS=Oryza sativa subsp. japonica OX=39947 GN=ARF15 PE=2 SV=1	285387	712	0.483146	4.52e-97	4.52e-97	4.52e-97	14	359	27	370	0.616901	0.616901	327.791	327.791	1	1	346	344
Ah15g477400.1	1115	gnl|BL_ORD_ID|250869	sp|Q5NB85|ARFA_ORYSJ Auxin response factor 1 OS=Oryza sativa subsp. japonica OX=39947 GN=ARF1 PE=2 SV=1	250869	699	0.723891	1.14e-95	1.28e-09	2.56e-09	25	1086	18	674	0.435065	0.627778	65.0846	323.553	2	2	485	506
Ah15g477400.1	1115	gnl|BL_ORD_ID|213477	sp|Q0JKI9|ARFB_ORYSJ Auxin response factor 2 OS=Oryza sativa subsp. japonica OX=39947 GN=ARF2 PE=2 SV=1	213477	718	0.497214	1.39e-91	1.39e-91	1.39e-91	8	359	19	375	0.593496	0.593496	312.768	312.768	1	1	352	357
Ah15g477400.1	1115	gnl|BL_ORD_ID|249627	sp|Q5JMM1|ARFC_ORYSJ Auxin response factor 3 OS=Oryza sativa subsp. japonica OX=39947 GN=ARF3 PE=2 SV=1	249627	731	0.46922	1.13e-89	1.13e-89	1.13e-89	22	361	79	421	0.618911	0.618911	307.76	307.76	1	1	340	343
Ah15g477400.1	1115	gnl|BL_ORD_ID|293915	sp|Q9C8N9|ARFU_ARATH Putative auxin response factor 21 OS=Arabidopsis thaliana OX=3702 GN=ARF21 PE=3 SV=2	293915	606	0.744224	1.25e-89	2.39e-13	4.77e-13	19	1088	21	596	0.621547	0.63	77.0258	304.294	2	2	461	451
Ah15g477400.1	1115	gnl|BL_ORD_ID|298674	sp|Q9LQE8|ARFN_ARATH Putative auxin response factor 14 OS=Arabidopsis thaliana OX=3702 GN=ARF14 PE=3 SV=2	298674	605	0.771901	9.41e-89	2.26e-14	4.52e-14	1	1090	7	597	0.597938	0.656863	80.4925	301.597	2	2	481	467
Ah15g477400.1	1115	gnl|BL_ORD_ID|298673	sp|Q9LQE3|ARFO_ARATH Putative auxin response factor 15 OS=Arabidopsis thaliana OX=3702 GN=ARF15 PE=3 SV=2	298673	593	0.772344	3.31e-87	5.71e-13	1.14e-12	1	1081	7	589	0.597938	0.645161	75.8702	296.975	2	2	472	458
Ah15g477400.1	1115	gnl|BL_ORD_ID|303692	sp|Q9XID4|ARFL_ARATH Auxin response factor 12 OS=Arabidopsis thaliana OX=3702 GN=ARF12 PE=2 SV=2	303692	593	0.772344	3.71e-86	1.16e-12	2.32e-12	1	1081	7	589	0.587629	0.634409	74.7146	294.278	2	2	472	458
Ah15g477400.1	1115	gnl|BL_ORD_ID|293882	sp|Q9C7I9|ARFT_ARATH Auxin response factor 20 OS=Arabidopsis thaliana OX=3702 GN=ARF20 PE=2 SV=3	293882	590	0.784746	6.83e-85	5.48e-13	1.1e-12	1	1088	7	580	0.592105	0.63	75.8702	290.812	2	2	479	463
Ah15g477400.1	1115	gnl|BL_ORD_ID|212518	sp|Q0DGS1|ARFN_ORYSJ Auxin response factor 14 OS=Oryza sativa subsp. japonica OX=39947 GN=ARF14 PE=2 SV=2	212518	687	0.500728	3.82e-84	3.82e-84	3.82e-84	22	361	20	363	0.594972	0.594972	291.582	291.582	1	1	340	344
Ah15g477400.1	1115	gnl|BL_ORD_ID|293914	sp|Q9C8N7|ARFV_ARATH Auxin response factor 22 OS=Arabidopsis thaliana OX=3702 GN=ARF22 PE=2 SV=2	293914	598	0.764214	1.16e-83	5.46e-12	1.09e-11	1	1082	7	588	0.597938	0.62766	72.7886	287.345	2	2	473	457
Ah15g477400.1	1115	gnl|BL_ORD_ID|54542	sp|Q9SKN5|ARFJ_ARATH Auxin response factor 10 OS=Arabidopsis thaliana OX=3702 GN=ARF10 PE=1 SV=1	54542	693	0.580087	1.68e-80	1.68e-80	1.68e-80	17	381	2	403	0.521739	0.521739	281.567	281.567	1	1	365	402
Ah15g477400.1	1115	gnl|BL_ORD_ID|295707	sp|Q9FX25|ARFM_ARATH Auxin response factor 13 OS=Arabidopsis thaliana OX=3702 GN=ARF13 PE=2 SV=3	295707	621	0.753623	3.24e-80	1.47e-12	2.94e-12	1	1110	7	613	0.563492	0.592798	74.7146	278.485	2	2	484	468
Ah15g477400.1	1115	gnl|BL_ORD_ID|46189	sp|Q93YR9|ARFP_ARATH Auxin response factor 16 OS=Arabidopsis thaliana OX=3702 GN=ARF16 PE=1 SV=1	46189	670	0.619403	1.67e-79	1.67e-79	1.67e-79	10	395	1	415	0.540603	0.540603	278.1	278.1	1	1	386	415
Ah15g477400.1	1115	gnl|BL_ORD_ID|256839	sp|Q653H7|ARFR_ORYSJ Auxin response factor 18 OS=Oryza sativa subsp. japonica OX=39947 GN=ARF18 PE=2 SV=1	256839	700	0.59	2.37e-79	2.37e-79	2.37e-79	17	386	15	427	0.528436	0.528436	278.485	278.485	1	1	370	413
Ah15g477400.1	1115	gnl|BL_ORD_ID|262716	sp|Q6K223|ARFH_ORYSJ Auxin response factor 8 OS=Oryza sativa subsp. japonica OX=39947 GN=ARF8 PE=2 SV=1	262716	681	0.550661	4.39e-78	4.39e-78	4.39e-78	9	363	5	379	0.538058	0.538058	274.248	274.248	1	1	355	375
Ah15g477400.1	1115	gnl|BL_ORD_ID|272519	sp|Q7XKK6|ARFJ_ORYSJ Auxin response factor 10 OS=Oryza sativa subsp. japonica OX=39947 GN=ARF10 PE=2 SV=3	272519	699	0.530758	4.95e-77	4.95e-77	4.95e-77	21	363	18	388	0.556728	0.556728	271.937	271.937	1	1	343	371
Ah16g349300.1	303	gnl|BL_ORD_ID|496668	sp|Q6X7J3|WOX11_ARATH WUSCHEL-related homeobox 11 OS=Arabidopsis thaliana OX=3702 GN=WOX11 PE=2 SV=2	496668	268	0.985075	1.33e-67	1.33e-67	1.33e-67	10	302	5	268	0.598007	0.598007	214.927	214.927	1	1	293	264
Ah16g349300.1	303	gnl|BL_ORD_ID|513377	sp|Q8GY25|WOX12_ARATH WUSCHEL-related homeobox 12 OS=Arabidopsis thaliana OX=3702 GN=WOX12 PE=2 SV=1	513377	268	0.985075	5.33e-64	5.33e-64	5.33e-64	22	302	5	268	0.583051	0.583051	205.682	205.682	1	1	281	264
Ah16g349300.1	303	gnl|BL_ORD_ID|38431	sp|Q6X7J5|WOX8_ARATH WUSCHEL-related homeobox 8 OS=Arabidopsis thaliana OX=3702 GN=WOX8 PE=2 SV=1	38431	325	0.963696	3.14e-35	3.14e-35	3.14e-35	7	298	24	325	0.462025	0.462025	132.88	132.88	1	1	292	302
Ah16g349300.1	303	gnl|BL_ORD_ID|317553	sp|A2XG77|WOX6_ORYSI WUSCHEL-related homeobox 6 OS=Oryza sativa subsp. indica OX=39946 GN=WOX6 PE=3 SV=1	317553	328	0.188119	2.48e-32	2.48e-32	2.48e-32	33	89	37	93	1	1	125.176	125.176	1	1	57	57
Ah16g349300.1	303	gnl|BL_ORD_ID|442094	sp|Q10M29|WOX6_ORYSJ WUSCHEL-related homeobox 6 OS=Oryza sativa subsp. japonica OX=39947 GN=WOX6 PE=2 SV=1	442094	328	0.188119	3.03e-32	3.03e-32	3.03e-32	33	89	37	93	1	1	124.79	124.79	1	1	57	57
Ah16g349300.1	303	gnl|BL_ORD_ID|496876	sp|Q6Z3L4|WOX10_ORYSJ WUSCHEL-related homeobox 10 OS=Oryza sativa subsp. japonica OX=39947 GN=WOX10 PE=2 SV=1	496876	284	0.333333	1.53e-31	1.53e-31	1.53e-31	3	103	17	108	0.752475	0.752475	122.094	122.094	1	1	101	92
Ah16g349300.1	303	gnl|BL_ORD_ID|38430	sp|Q6X7J4|WOX9_ARATH WUSCHEL-related homeobox 9 OS=Arabidopsis thaliana OX=3702 GN=WOX9 PE=2 SV=1	38430	378	0.478548	6.61e-26	2.49e-09	4.99e-09	15	298	32	378	0.689655	0.735632	60.077	108.997	2	2	145	145
Ah16g349300.1	303	gnl|BL_ORD_ID|439259	sp|Q0JKK6|WOX7_ORYSJ WUSCHEL-related homeobox 7 OS=Oryza sativa subsp. japonica OX=39947 GN=WOX7 PE=2 SV=2	439259	533	0.250825	8.66e-25	8.66e-25	8.66e-25	24	99	56	130	0.802632	0.802632	107.457	107.457	1	1	76	75
Ah16g349300.1	303	gnl|BL_ORD_ID|112683	sp|A3BKM2|WOX13_ORYSJ WUSCHEL-related homeobox 13 OS=Oryza sativa subsp. japonica OX=39947 GN=WOX13 PE=2 SV=1	112683	306	0.30719	2.26e-24	2.26e-24	2.26e-24	14	99	104	197	0.694737	0.694737	103.219	103.219	1	1	86	94
Ah16g349300.1	303	gnl|BL_ORD_ID|112679	sp|A3B6V0|WOX12_ORYSJ WUSCHEL-related homeobox 12 OS=Oryza sativa subsp. japonica OX=39947 GN=WOX12 PE=2 SV=2	112679	515	0.20462	2.07e-23	2.07e-23	2.07e-23	36	97	70	131	0.83871	0.83871	103.219	103.219	1	1	62	62
Ah16g349300.1	303	gnl|BL_ORD_ID|381316	sp|B8B644|WOX11_ORYSI WUSCHEL-related homeobox 11 OS=Oryza sativa subsp. indica OX=39946 GN=WOX11 PE=3 SV=1	381316	262	0.229008	1.51e-19	1.51e-19	1.51e-19	241	300	201	260	0.85	0.85	89.3521	89.3521	1	1	60	60
Ah16g349300.1	303	gnl|BL_ORD_ID|28640	sp|Q0D3I7|WOX11_ORYSJ WUSCHEL-related homeobox 11 OS=Oryza sativa subsp. japonica OX=39947 GN=WOX11 PE=1 SV=1	28640	262	0.229008	1.51e-19	1.51e-19	1.51e-19	241	300	201	260	0.85	0.85	89.3521	89.3521	1	1	60	60
Ah16g349300.1	303	gnl|BL_ORD_ID|317643	sp|A2YST1|WOX10_ORYSI WUSCHEL-related homeobox 10 OS=Oryza sativa subsp. indica OX=39946 GN=WOX10 PE=3 SV=1	317643	284	0.225352	4.96e-13	4.96e-13	4.96e-13	238	300	219	282	0.703125	0.703125	71.2478	71.2478	1	1	63	64
Ah16g349300.1	303	gnl|BL_ORD_ID|496669	sp|Q6X7K0|WOX1_ARATH WUSCHEL-related homeobox 1 OS=Arabidopsis thaliana OX=3702 GN=WOX1 PE=2 SV=2	496669	350	0.49835	2.13e-12	2.13e-12	2.13e-12	35	185	73	219	0.435897	0.435897	70.0922	70.0922	1	1	151	147
Ah16g349300.1	303	gnl|BL_ORD_ID|67640	sp|O81788|WOX13_ARATH WUSCHEL-related homeobox 13 OS=Arabidopsis thaliana OX=3702 GN=WOX13 PE=2 SV=1	67640	268	0.238806	2.99e-12	2.99e-12	2.99e-12	35	98	96	159	0.640625	0.640625	68.9366	68.9366	1	1	64	64
Ah16g349300.1	303	gnl|BL_ORD_ID|52060	sp|Q9LM84|WOX14_ARATH WUSCHEL-related homeobox 14 OS=Arabidopsis thaliana OX=3702 GN=WOX14 PE=1 SV=1	52060	211	0.36019	4.17e-12	4.17e-12	4.17e-12	22	100	82	157	0.620253	0.620253	67.781	67.781	1	1	79	76
Ah16g349300.1	303	gnl|BL_ORD_ID|482595	sp|Q5QMM3|WOX8_ORYSJ WUSCHEL-related homeobox 8 OS=Oryza sativa subsp. japonica OX=39947 GN=WOX8 PE=2 SV=1	482595	267	0.2397	8.28e-12	8.28e-12	8.28e-12	35	98	89	152	0.640625	0.640625	67.781	67.781	1	1	64	64
Ah16g349300.1	303	gnl|BL_ORD_ID|93335	sp|Q8H1D2|WOX5_ARATH WUSCHEL-related homeobox 5 OS=Arabidopsis thaliana OX=3702 GN=WOX5 PE=2 SV=1	93335	182	0.406593	9.33e-12	9.33e-12	9.33e-12	38	114	24	97	0.571429	0.571429	65.855	65.855	1	1	77	74
Ah16g349300.1	303	gnl|BL_ORD_ID|496717	sp|Q6YBV1|WUS_ANTMA Protein WUSCHEL OS=Antirrhinum majus OX=4151 GN=WUS PE=2 SV=1	496717	281	0.281139	1.52e-11	1.52e-11	1.52e-11	17	99	24	102	0.642857	0.642857	67.0106	67.0106	1	1	83	79
Ah16g349300.1	303	gnl|BL_ORD_ID|39583	sp|Q7XM13|WOX1_ORYSJ WUSCHEL-related homeobox 1 OS=Oryza sativa subsp. japonica OX=39947 GN=WOX1 PE=1 SV=3	39583	289	0.238754	1.95e-11	1.95e-11	1.95e-11	32	99	29	97	0.608696	0.608696	67.0106	67.0106	1	1	68	69
Ah16g349300.1	303	gnl|BL_ORD_ID|275237	sp|Q84VT7|WUS_SOLLC Protein WUSCHEL OS=Solanum lycopersicum OX=4081 GN=WUS PE=2 SV=1	275237	272	0.294118	2.21e-11	2.21e-11	2.21e-11	19	101	11	90	0.630952	0.630952	66.6254	66.6254	1	1	83	80
Ah16g349300.1	303	gnl|BL_ORD_ID|90302	sp|Q6X7K1|WOX2_ARATH WUSCHEL-related homeobox 2 OS=Arabidopsis thaliana OX=3702 GN=WOX2 PE=2 SV=1	90302	260	0.246154	3.21e-11	3.21e-11	3.21e-11	37	100	13	76	0.640625	0.640625	65.855	65.855	1	1	64	64
Ah16g349300.1	303	gnl|BL_ORD_ID|282923	sp|Q8LL11|WUS_PETHY Protein WUSCHEL OS=Petunia hybrida OX=4102 GN=WUS PE=2 SV=1	282923	307	0.214984	3.38e-11	3.38e-11	3.38e-11	37	101	46	111	0.681818	0.681818	66.2402	66.2402	1	1	65	66
Ah16g349300.1	303	gnl|BL_ORD_ID|54347	sp|Q9SB92|WUS_ARATH Protein WUSCHEL OS=Arabidopsis thaliana OX=3702 GN=WUS PE=1 SV=2	54347	292	0.219178	4.45e-11	4.45e-11	4.45e-11	37	99	37	100	0.671875	0.671875	65.855	65.855	1	1	63	64
Ah16g349300.1	303	gnl|BL_ORD_ID|452249	sp|Q25AM2|WOX4_ORYSI WUSCHEL-related homeobox 4 OS=Oryza sativa subsp. indica OX=39946 GN=WOX4 PE=3 SV=1	452249	236	0.271186	6.62e-11	6.62e-11	6.62e-11	37	100	91	154	0.640625	0.640625	64.6994	64.6994	1	1	64	64
Ah16g349300.1	303	gnl|BL_ORD_ID|272575	sp|Q7XTV3|WOX4_ORYSJ WUSCHEL-related homeobox 4 OS=Oryza sativa subsp. japonica OX=39947 GN=WOX4 PE=2 SV=2	272575	236	0.271186	6.62e-11	6.62e-11	6.62e-11	37	100	91	154	0.640625	0.640625	64.6994	64.6994	1	1	64	64
Ah16g349300.1	303	gnl|BL_ORD_ID|54461	sp|Q9SIB4|WOX3_ARATH WUSCHEL-related homeobox 3 OS=Arabidopsis thaliana OX=3702 GN=WOX3 PE=1 SV=1	54461	244	0.262295	1.26e-10	1.26e-10	1.26e-10	37	100	7	70	0.640625	0.640625	63.929	63.929	1	1	64	64
Ah16g349300.1	303	gnl|BL_ORD_ID|484033	sp|Q5W7C3|WOX2_ORYSJ Putative WUSCHEL-related homeobox 2 OS=Oryza sativa subsp. japonica OX=39947 GN=WOX2 PE=3 SV=1	484033	286	0.223776	1.94e-10	1.94e-10	1.94e-10	37	100	26	89	0.625	0.625	63.929	63.929	1	1	64	64
Ah16g349300.1	303	gnl|BL_ORD_ID|525528	sp|Q9FFK0|WOX7_ARATH WUSCHEL-related homeobox 7 OS=Arabidopsis thaliana OX=3702 GN=WOX7 PE=2 SV=1	525528	122	0.52459	2.12e-10	2.12e-10	2.12e-10	38	101	29	92	0.609375	0.609375	60.8474	60.8474	1	1	64	64
Ah16g349300.1	303	gnl|BL_ORD_ID|317595	sp|A2XZR3|WOX2_ORYSI Putative WUSCHEL-related homeobox 2 OS=Oryza sativa subsp. indica OX=39946 GN=WOX2 PE=3 SV=1	317595	286	0.223776	2.19e-10	2.19e-10	2.19e-10	37	100	26	89	0.625	0.625	63.5438	63.5438	1	1	64	64
Ah16g349300.1	303	gnl|BL_ORD_ID|286724	sp|Q8W0F1|WOX9_ORYSJ WUSCHEL-related homeobox 9 OS=Oryza sativa subsp. japonica OX=39947 GN=WOX9 PE=2 SV=1	286724	200	0.29	8.27e-10	8.27e-10	8.27e-10	38	95	14	71	0.586207	0.586207	60.8474	60.8474	1	1	58	58
Ah16g349300.1	303	gnl|BL_ORD_ID|264605	sp|Q6S3I3|WOX3B_MAIZE WUSCHEL-related homeobox 3B OS=Zea mays OX=4577 GN=WOX3B PE=2 SV=1	264605	265	0.207547	1.23e-09	1.23e-09	1.23e-09	37	91	7	61	0.618182	0.618182	61.2326	61.2326	1	1	55	55
Ah16g349300.1	303	gnl|BL_ORD_ID|265443	sp|Q70UV1|WOX3A_MAIZE WUSCHEL-related homeobox 3A OS=Zea mays OX=4577 GN=WOX3A PE=2 SV=1	265443	262	0.209924	1.53e-09	1.53e-09	1.53e-09	37	91	7	61	0.618182	0.618182	60.8474	60.8474	1	1	55	55
Ah16g349300.1	303	gnl|BL_ORD_ID|38432	sp|Q6X7J9|WOX4_ARATH WUSCHEL-related homeobox 4 OS=Arabidopsis thaliana OX=3702 GN=WOX4 PE=1 SV=1	38432	251	0.25498	1.83e-09	1.83e-09	1.83e-09	37	100	89	152	0.609375	0.609375	60.4622	60.4622	1	1	64	64
Ah16g349300.1	303	gnl|BL_ORD_ID|58156	sp|Q9ZVF5|WOX6_ARATH WUSCHEL-related homeobox 6 OS=Arabidopsis thaliana OX=3702 GN=WOX6 PE=2 SV=2	58156	271	0.313653	3.13e-09	3.13e-09	3.13e-09	5	92	31	115	0.511111	0.511111	60.077	60.077	1	1	88	85
Ah16g349300.1	303	gnl|BL_ORD_ID|317689	sp|A2ZH47|WOX3_ORYSI WUSCHEL-related homeobox 3 OS=Oryza sativa subsp. indica OX=39946 GN=WOX3 PE=3 SV=1	317689	203	0.359606	6.24e-09	6.24e-09	6.24e-09	37	109	7	79	0.616438	0.616438	58.5362	58.5362	1	1	73	73
Ah16g349300.1	303	gnl|BL_ORD_ID|232376	sp|Q33DK1|WOX3_ORYSJ WUSCHEL-related homeobox 3 OS=Oryza sativa subsp. japonica OX=39947 GN=WOX3 PE=1 SV=1	232376	203	0.359606	6.24e-09	6.24e-09	6.24e-09	37	109	7	79	0.616438	0.616438	58.5362	58.5362	1	1	73	73
Ah16g349300.1	303	gnl|BL_ORD_ID|514337	sp|Q8LR86|WOX5_ORYSJ WUSCHEL-related homeobox 5 OS=Oryza sativa subsp. japonica OX=39947 GN=WOX5 PE=2 SV=1	514337	313	0.184818	3.1e-07	3.1e-07	3.1e-07	37	92	43	98	0.607143	0.607143	54.6842	54.6842	1	1	56	56
Ah16g349300.1	303	gnl|BL_ORD_ID|317508	sp|A2WWU7|WOX5_ORYSI WUSCHEL-related homeobox 5 OS=Oryza sativa subsp. indica OX=39946 GN=WOX5 PE=3 SV=1	317508	313	0.184818	3.1e-07	3.1e-07	3.1e-07	37	92	43	98	0.607143	0.607143	54.6842	54.6842	1	1	56	56
Ah18g220300.1	65	gnl|BL_ORD_ID|80845	sp|Q0D9R7|ARFS_ORYSJ Auxin response factor 19 OS=Oryza sativa subsp. japonica OX=39947 GN=ARF19 PE=2 SV=2	80845	1161	0.984615	6.87e-19	6.87e-19	6.87e-19	1	64	272	364	0.591398	0.591398	81.6481	81.6481	1	1	64	93
Ah18g220300.1	65	gnl|BL_ORD_ID|112590	sp|A2YAA5|ARFP_ORYSI Auxin response factor 16 OS=Oryza sativa subsp. indica OX=39946 GN=ARF16 PE=2 SV=1	112590	1055	0.984615	5.16e-18	5.16e-18	5.16e-18	1	64	245	336	0.597826	0.597826	78.9518	78.9518	1	1	64	92
Ah18g220300.1	65	gnl|BL_ORD_ID|112680	sp|A3B9A0|ARFP_ORYSJ Auxin response factor 16 OS=Oryza sativa subsp. japonica OX=39947 GN=ARF16 PE=2 SV=1	112680	1055	0.984615	5.91e-18	5.91e-18	5.91e-18	1	64	245	336	0.597826	0.597826	78.9518	78.9518	1	1	64	92
Ah18g220300.1	65	gnl|BL_ORD_ID|265190	sp|Q6Z2W3|ARFE_ORYSJ Auxin response factor 5 OS=Oryza sativa subsp. japonica OX=39947 GN=ARF5 PE=2 SV=2	265190	1142	0.984615	1.03e-17	1.03e-17	1.03e-17	1	64	266	358	0.591398	0.591398	78.1814	78.1814	1	1	64	93
Ah18g220300.1	65	gnl|BL_ORD_ID|25861	sp|P93022|ARFG_ARATH Auxin response factor 7 OS=Arabidopsis thaliana OX=3702 GN=ARF7 PE=1 SV=2	25861	1164	0.984615	6.02e-16	6.02e-16	6.02e-16	1	64	245	336	0.608696	0.608696	73.1738	73.1738	1	1	64	92
Ah18g220300.1	65	gnl|BL_ORD_ID|44037	sp|Q8RYC8|ARFS_ARATH Auxin response factor 19 OS=Arabidopsis thaliana OX=3702 GN=ARF19 PE=1 SV=2	44037	1086	0.984615	1.47e-15	1.47e-15	1.47e-15	1	64	244	335	0.597826	0.597826	72.0182	72.0182	1	1	64	92
Ah18g220300.1	65	gnl|BL_ORD_ID|90376	sp|Q6YZW0|ARFU_ORYSJ Auxin response factor 21 OS=Oryza sativa subsp. japonica OX=39947 GN=ARF21 PE=2 SV=2	90376	1116	0.984615	1.29e-14	1.29e-14	1.29e-14	1	64	250	342	0.548387	0.548387	69.3218	69.3218	1	1	64	93
Ah18g220300.1	65	gnl|BL_ORD_ID|228379	sp|Q2QM84|ARFY_ORYSJ Auxin response factor 25 OS=Oryza sativa subsp. japonica OX=39947 GN=ARF25 PE=2 SV=1	228379	899	0.984615	1.4e-13	1.4e-13	1.4e-13	1	64	250	342	0.55914	0.55914	66.2402	66.2402	1	1	64	93
Ah18g220300.1	65	gnl|BL_ORD_ID|262249	sp|Q6H6V4|ARFF_ORYSJ Auxin response factor 6 OS=Oryza sativa subsp. japonica OX=39947 GN=ARF6 PE=1 SV=1	262249	908	0.984615	1.67e-13	1.67e-13	1.67e-13	1	64	252	344	0.55914	0.55914	66.2402	66.2402	1	1	64	93
Ah18g220300.1	65	gnl|BL_ORD_ID|112491	sp|A2X1A1|ARFF_ORYSI Auxin response factor 6 OS=Oryza sativa subsp. indica OX=39946 GN=ARF6 PE=3 SV=1	112491	908	0.984615	1.67e-13	1.67e-13	1.67e-13	1	64	252	344	0.55914	0.55914	66.2402	66.2402	1	1	64	93
Ah18g220300.1	65	gnl|BL_ORD_ID|256842	sp|Q653U3|ARFQ_ORYSJ Auxin response factor 17 OS=Oryza sativa subsp. japonica OX=39947 GN=ARF17 PE=2 SV=1	256842	917	0.984615	3.69e-13	3.69e-13	3.69e-13	1	64	252	344	0.55914	0.55914	65.0846	65.0846	1	1	64	93
Ah18g220300.1	65	gnl|BL_ORD_ID|112597	sp|A2YG67|ARFQ_ORYSI Auxin response factor 17 OS=Oryza sativa subsp. indica OX=39946 GN=ARF17 PE=3 SV=1	112597	917	0.984615	3.69e-13	3.69e-13	3.69e-13	1	64	252	344	0.55914	0.55914	65.0846	65.0846	1	1	64	93
Ah18g220300.1	65	gnl|BL_ORD_ID|224110	sp|Q258Y5|ARFL_ORYSI Auxin response factor 12 OS=Oryza sativa subsp. indica OX=39946 GN=ARF12 PE=3 SV=1	224110	816	0.984615	5.18e-13	5.18e-13	5.18e-13	1	64	253	345	0.569892	0.569892	64.6994	64.6994	1	1	64	93
Ah18g220300.1	65	gnl|BL_ORD_ID|80969	sp|Q0J951|ARFL_ORYSJ Auxin response factor 12 OS=Oryza sativa subsp. japonica OX=39947 GN=ARF12 PE=2 SV=1	80969	818	0.984615	5.18e-13	5.18e-13	5.18e-13	1	64	253	345	0.569892	0.569892	64.6994	64.6994	1	1	64	93
Ah18g220300.1	65	gnl|BL_ORD_ID|25862	sp|P93024|ARFE_ARATH Auxin response factor 5 OS=Arabidopsis thaliana OX=3702 GN=ARF5 PE=1 SV=3	25862	902	0.984615	9.88e-13	9.88e-13	9.88e-13	1	64	276	368	0.548387	0.548387	63.929	63.929	1	1	64	93
Ah18g220300.1	65	gnl|BL_ORD_ID|58122	sp|Q9ZTX8|ARFF_ARATH Auxin response factor 6 OS=Arabidopsis thaliana OX=3702 GN=ARF6 PE=1 SV=2	58122	935	0.984615	1.69e-12	1.69e-12	1.69e-12	1	64	247	339	0.548387	0.548387	63.1586	63.1586	1	1	64	93
Ah18g220300.1	65	gnl|BL_ORD_ID|207557	sp|Q01K26|ARFK_ORYSI Auxin response factor 11 OS=Oryza sativa subsp. indica OX=39946 GN=ARF11 PE=3 SV=2	207557	955	0.984615	5.63e-12	5.63e-12	5.63e-12	1	64	261	352	0.565217	0.565217	62.003	62.003	1	1	64	92
Ah18g220300.1	65	gnl|BL_ORD_ID|94426	sp|Q8S983|ARFK_ORYSJ Auxin response factor 11 OS=Oryza sativa subsp. japonica OX=39947 GN=ARF11 PE=2 SV=1	94426	955	0.984615	5.63e-12	5.63e-12	5.63e-12	1	64	261	352	0.565217	0.565217	62.003	62.003	1	1	64	92
Ah18g220300.1	65	gnl|BL_ORD_ID|46451	sp|Q94JM3|ARFB_ARATH Auxin response factor 2 OS=Arabidopsis thaliana OX=3702 GN=ARF2 PE=1 SV=2	46451	859	0.984615	1.33e-10	1.33e-10	1.33e-10	1	64	282	373	0.48913	0.48913	57.7658	57.7658	1	1	64	92
Ah18g220300.1	65	gnl|BL_ORD_ID|50077	sp|Q9FGV1|ARFH_ARATH Auxin response factor 8 OS=Arabidopsis thaliana OX=3702 GN=ARF8 PE=1 SV=2	50077	811	0.984615	1.44e-10	1.44e-10	1.44e-10	1	64	244	336	0.55914	0.55914	57.7658	57.7658	1	1	64	93
Ah18g220300.1	65	gnl|BL_ORD_ID|249616	sp|Q5JK20|ARFD_ORYSJ Auxin response factor 4 OS=Oryza sativa subsp. japonica OX=39947 GN=ARF4 PE=2 SV=1	249616	808	0.661538	5.32e-09	5.32e-09	5.32e-09	1	43	247	289	0.697674	0.697674	53.5286	53.5286	1	1	43	43
Ah18g220300.1	65	gnl|BL_ORD_ID|65424	sp|K4DF01|ARF2B_SOLLC Auxin response factor 2B OS=Solanum lycopersicum OX=4081 GN=ARF2B PE=2 SV=1	65424	828	0.984615	9.86e-09	9.86e-09	9.86e-09	1	64	246	337	0.467391	0.467391	52.7582	52.7582	1	1	64	92
Ah18g220300.1	65	gnl|BL_ORD_ID|83218	sp|Q2R3F5|ARFW_ORYSJ Auxin response factor 23 OS=Oryza sativa subsp. japonica OX=39947 GN=ARF23 PE=1 SV=2	83218	853	0.984615	1.59e-08	1.59e-08	1.59e-08	1	64	267	358	0.467391	0.467391	51.9878	51.9878	1	1	64	92
Ah18g220300.1	65	gnl|BL_ORD_ID|31559	sp|Q2LAJ3|ARF2A_SOLLC Auxin response factor 2A OS=Solanum lycopersicum OX=4081 GN=ARF2A PE=1 SV=1	31559	846	0.661538	1.76e-08	1.76e-08	1.76e-08	1	43	264	306	0.674419	0.674419	51.9878	51.9878	1	1	43	43
Ah18g220300.1	65	gnl|BL_ORD_ID|112652	sp|A2ZET6|ARFW_ORYSI Auxin response factor 23 OS=Oryza sativa subsp. indica OX=39946 GN=ARF23 PE=2 SV=1	112652	853	0.984615	1.81e-08	1.81e-08	1.81e-08	1	64	267	358	0.467391	0.467391	51.9878	51.9878	1	1	64	92
Ah18g220300.1	65	gnl|BL_ORD_ID|228393	sp|Q2QQX6|ARFX_ORYSJ Auxin response factor 24 OS=Oryza sativa subsp. japonica OX=39947 GN=ARF24 PE=2 SV=1	228393	841	0.984615	1.9e-08	1.9e-08	1.9e-08	1	64	266	357	0.478261	0.478261	51.9878	51.9878	1	1	64	92
Ah18g220300.1	65	gnl|BL_ORD_ID|213459	sp|Q0JCZ4|ARFI_ORYSJ Auxin response factor 9 OS=Oryza sativa subsp. japonica OX=39947 GN=ARF9 PE=2 SV=1	213459	673	0.646154	4.14e-08	4.14e-08	4.14e-08	1	42	244	285	0.714286	0.714286	50.8322	50.8322	1	1	42	42
Ah18g220300.1	65	gnl|BL_ORD_ID|250869	sp|Q5NB85|ARFA_ORYSJ Auxin response factor 1 OS=Oryza sativa subsp. japonica OX=39947 GN=ARF1 PE=2 SV=1	250869	699	0.984615	5.45e-08	5.45e-08	5.45e-08	1	64	240	330	0.494505	0.494505	50.447	50.447	1	1	64	91
Ah18g220300.1	65	gnl|BL_ORD_ID|42839	sp|Q8L7G0|ARFA_ARATH Auxin response factor 1 OS=Arabidopsis thaliana OX=3702 GN=ARF1 PE=1 SV=2	42839	665	0.646154	5.6e-08	5.6e-08	5.6e-08	1	42	242	283	0.690476	0.690476	50.447	50.447	1	1	42	42
Ah18g220300.1	65	gnl|BL_ORD_ID|265123	sp|Q6YVY0|ARFG_ORYSJ Auxin response factor 7 OS=Oryza sativa subsp. japonica OX=39947 GN=ARF7 PE=2 SV=1	265123	678	0.646154	1.54e-07	1.54e-07	1.54e-07	1	42	246	287	0.690476	0.690476	49.2914	49.2914	1	1	42	42
Ah18g220300.1	65	gnl|BL_ORD_ID|285387	sp|Q8S985|ARFO_ORYSJ Auxin response factor 15 OS=Oryza sativa subsp. japonica OX=39947 GN=ARF15 PE=2 SV=1	285387	712	0.646154	1.08e-06	1.08e-06	1.08e-06	2	43	261	302	0.666667	0.666667	46.9802	46.9802	1	1	42	42
Ah18g220300.1	65	gnl|BL_ORD_ID|56835	sp|Q9XED8|ARFI_ARATH Auxin response factor 9 OS=Arabidopsis thaliana OX=3702 GN=ARF9 PE=1 SV=1	56835	638	0.984615	2.3e-06	2.3e-06	2.3e-06	1	64	234	322	0.456522	0.456522	45.8246	45.8246	1	1	64	89
Ah18g220300.1	65	gnl|BL_ORD_ID|48902	sp|Q9C5W9|ARFR_ARATH Auxin response factor 18 OS=Arabidopsis thaliana OX=3702 GN=ARF18 PE=1 SV=1	48902	602	0.984615	8.29e-06	8.29e-06	8.29e-06	1	64	246	334	0.43956	0.43956	44.2838	44.2838	1	1	64	89

## Sheet: Table S3
Table S3 Primers used in the study
Gene name	Primer sequences	Purpose
AhLBD12-F	CCCAAGCTGAGGTGGTCC	qRT-PCR
AhLBD12-R	GGCTTGGCCTGTGAGTCC
AhLBD16-F	GGAAGTGCACGCAGGAGT
AhLBD16-R	GGCGCCGAAAACCTTGTG
AhLBD17-F	CGCCGGAAGAGCCTCAAA
AhLBD17-R	ACCGCGTCTTCCCTTTGA
AhLBD24-F	AAGGTCTTCGGTGCCAGC
AhLBD24-R	AGCCGTAAACAGGGTCGC
AhLBD33-F	GCTCCGCGACCCAGTTTA
AhLBD33-R	TACAACACGAGCCAGGCG
AhLBD35-F	GCCACCACCACTTCCTCC
AhLBD35-R	TGGTGGGAGGCCTCTGTT
AhLBD51-F	GGAAGTGCACGCAGGAGT
AhLBD51-R	GGCGCCGAAAACCTTGTG
AhLBD52-F	GGGTGAAGGAGGTGGTGG
AhLBD52-R	ACCATCCCCACCACCACA
AhLBD59-F	GCTCCGACGAGTGCAAGA
AhLBD59-R	GTGTCTTCCCGCTGGTCC
AhLBD67-F	GCCCAGATGATGCACCGT
AhLBD67-R	CTCTTGCTGCCCTGGGTC
AhLBD71-F	TCACAAGGTGTTCGGGGC
AhLBD71-R	CATAAACCGGGTCGCGGA
AhLBD72-F	GCCACCACCACTTCCTCC
AhLBD72-R	TGGTGGGAGGCCTCTGTT
AhACT11-F	TTGGAATGGGTCAGAAGGATGC
AhACT11-R	AGTGGTGCCTCAGTAAGAAGC
AhLBD24-GFP-F	TTGATACATATGCCCGTCGACATGAAGGGTTACGAGCCAC	Subcelluar location
AhLBD24-GFP-R	CTGAACCGCCTCCACCGGATCAAATATATATGGAATTTGAATG
AhLBD33-GFP-F	TTGATACATATGCCCGTCGACATGAAGGGATATGAGCCTCG	Overexpression、Subcelluar location and identification of
AhLBD33-GFP-R	CTGAACCGCCTCCACCGGATCAAATATGTATGGGATTTGAGTG	positive transgenetic Arabidopsis plants
AhLBD67-GFP-F	TTGATACATATGCCCGTCGACATGTCATCGACGACTACACC	Overexpression、Subcelluar location and identification of
AhLBD67-GFP-R	CTGAACCGCCTCCACCGGATCCCTCCTTGACCACCTGAAGA	positive transgenetic Arabidopsis plants
AhLBD71-GFP-F	TTGATACATATGCCCGTCGACATGAAGGGATATGAGCCTCG	Subcelluar location
AhLBD71-GFP-R	CTGAACCGCCTCCACCGGATCAAATATGTATGGAATTTGAGTG
